# Supplementary material for: Pr5Si3N9
Source: Acta Crystallogr Sect E Struct Rep Online. 2009 May 14;65(Pt 6):i43. doi: 10.1107/S1600536809016638 (PMC2969807; doi:10.1107/S1600536809016638)
Supplement: Supplementary file 1 [file e-65-00i43-sup1.cif]

##############################################################################
###                                                                        ###
###        Electronic paper (Acta Crystallographica Section E)             ###
###                                                                        ###
##############################################################################
#                                                                            #
# This CIF contains the data in a paper accepted for publication in Acta     #
# Crystallographica Section E. It conforms to the requirements of Notes      #
# for Authors for Section E, and has been peer reviewed under the auspices   #
# of the IUCr Commission on Journals.                                        #
#                                                                            #
# Full details of the Crystallographic Information File format               #
# are given in the paper "The Crystallographic Information File (CIF):       #
# a New Standard Archive File for Crystallography" by S. R. Hall, F. H.      #
# Allen and I. D. Brown [Acta Cryst. (1991), A47, 655-685].                  #
#                                                                            #
# The current version of the core CIF dictionary is obtainable from          #
# ftp://ftp.iucr.org/pub/cif_core.dic. The current version number is 2.4.    #
#                                                                            #
# Software is freely available for graphical display of the structure(s) in  #
# this CIF.  For information consult the CIF home page http://www.iucr.org/  #
# cif/home.html                                                              #
#                                                                            #
# This file may be used for bona fide research purposes within the           #
# scientific community so long as proper attribution is given to the journal # 
# article from which it was obtained.                                        #
#                                                                            #
##############################################################################
                                             
data_global
_audit_creation_method     SHELXL97
_journal_date_recd_electronic     2009-04-09
_journal_date_accepted     2009-05-04
_journal_name_full     'Acta Crystallographica, Section E'
_journal_year     2009
_journal_volume     65
_journal_issue      6
_journal_page_first     i43
_journal_page_last     i43
_journal_paper_category     QI
_journal_coeditor_code     WM2229
_publ_contact_author_name     'Wolfgang Schnick'
_publ_contact_author_address
;
Department Chemie und Biochemie
Ludwig-Maximilians-Universitaet Muenchen
Lehrstuhl fuer Anorganische Festkoerperchemie
Butenandtstrasse 5--13 (D)
D-81377 Muenchen
Germany
;
_publ_contact_author_email     Wolfgang.Schnick@uni-muenchen.de
_publ_contact_author_fax     '049 89 2180 77440'
_publ_contact_author_phone     '049 89 2180 77446'
_publ_section_title
;
Pr~5~Si~3~N~9~
;
loop_
    _publ_author_name
    _publ_author_address
    'Lupart, Saskia'
;
Department Chemie und Biochemie
Ludwig-Maximilians-Universit\"at M\"unchen
Lehrstuhl f\"ur Anorganische Festk\"orperchemie
Butenandtstrasse 5--13
D-81377 M\"unchen
Germany
;
    'Schnick, Wolfgang'
;
Department Chemie und Biochemie
Ludwig-Maximilians-Universit\"at M\"unchen
Lehrstuhl f\"ur Anorganische Festk\"orperchemie
Butenandtstrasse 5--13
D-81377 M\"unchen
Germany
;
data_I
_chemical_name_systematic
;
Pentapraseodymiumtrisiliconnonanitride
;
_chemical_name_common     'Pentapraseodymiumtrisiliconnonanitride'
_chemical_formula_moiety     'Pr5 Si3 N9'
_chemical_formula_sum     'N9 Pr5 Si3'
_chemical_formula_structural     'Pr5 Si3 N9'
_chemical_formula_iupac     'Pr5 Si3 N9'
_chemical_formula_weight     914.91
_chemical_melting_point     ?
_symmetry_cell_setting     orthorhombic
_symmetry_space_group_name_H-M     'C m c e'
_symmetry_space_group_name_Hall     '-C 2 bc 2'
loop_
    _symmetry_equiv_pos_as_xyz
    'x, y, z'
    '-x, -y+1/2, z+1/2'
    '-x, y+1/2, -z+1/2'
    'x, -y, -z'
    'x+1/2, y+1/2, z'
    '-x+1/2, -y+1, z+1/2'
    '-x+1/2, y+1, -z+1/2'
    'x+1/2, -y+1/2, -z'
    '-x, -y, -z'
    'x, y-1/2, -z-1/2'
    'x, -y-1/2, z-1/2'
    '-x, y, z'
    '-x+1/2, -y+1/2, -z'
    'x+1/2, y, -z-1/2'
    'x+1/2, -y, z-1/2'
    '-x+1/2, y+1/2, z'
_cell_length_a     10.512(2)
_cell_length_b     11.243(2)
_cell_length_c     15.773(3)
_cell_angle_alpha     90.00
_cell_angle_beta     90.00
_cell_angle_gamma     90.00
_cell_volume     1864.2(6)
_cell_formula_units_Z     8
_cell_measurement_reflns_used     5699
_cell_measurement_theta_min     2.6
_cell_measurement_theta_max     30.5
_cell_measurement_temperature     293(2)
_exptl_crystal_description     block
_exptl_crystal_colour     yellow
_exptl_crystal_size_max     0.17
_exptl_crystal_size_mid     0.10
_exptl_crystal_size_min     0.08
_exptl_crystal_density_diffrn     6.520
_exptl_crystal_density_meas     ?
_exptl_crystal_density_method     'not measured'
_exptl_crystal_F_000     3200
_exptl_absorpt_coefficient_mu     26.009
_exptl_absorpt_correction_type     multi-scan
_exptl_absorpt_process_details     '(XPREP; Sheldrick, 2008)'
_exptl_absorpt_correction_T_min     0.040
_exptl_absorpt_correction_T_max     0.125
_exptl_special_details
;
;
_diffrn_ambient_temperature     293(2)
_diffrn_radiation_type     MoK\a
_diffrn_radiation_wavelength     0.71073
_diffrn_radiation_source     'fine-focus sealed tube'
_diffrn_radiation_monochromator     graphite
_diffrn_measurement_device_type     'Stoe IPDS'
_diffrn_measurement_method     \w
_diffrn_detector_area_resol_mean     ?
_diffrn_reflns_number     9626
_diffrn_reflns_av_R_equivalents     0.0799
_diffrn_reflns_av_sigmaI/netI     0.0441
_diffrn_reflns_theta_min     2.58
_diffrn_reflns_theta_max     30.53
_diffrn_reflns_theta_full     30.53
_diffrn_measured_fraction_theta_max     0.993
_diffrn_measured_fraction_theta_full     0.993
_diffrn_reflns_limit_h_min     -12
_diffrn_reflns_limit_h_max     14
_diffrn_reflns_limit_k_min     -15
_diffrn_reflns_limit_k_max     15
_diffrn_reflns_limit_l_min     -22
_diffrn_reflns_limit_l_max     22
_diffrn_standards_number     0
_diffrn_standards_interval_count     .
_diffrn_standards_interval_time     .
_diffrn_standards_decay_%     ?
_refine_special_details
;
Refinement of <i>F</i>^2^ against ALL reflections. The weighted <i>R</i>-factor
<i>wR</i> and goodness of fit <i>S</i> are based on <i>F</i>^2^, conventional
<i>R</i>-factors <i>R</i> are based on <i>F</i>, with <i>F</i> set to zero for
negative <i>F</i>^2^. The threshold expression of <i>F</i>^2^ >
\s(<i>F</i>^2^) is used only for calculating <i>R</i>-factors(gt) <i>etc</i>.
and is not relevant to the choice of reflections for refinement.
<i>R</i>-factors based on <i>F</i>^2^ are statistically about twice as large
as those based on <i>F</i>, and <i>R</i>- factors based on ALL data will be
even larger.
;
_reflns_number_total     1480
_reflns_number_gt     1133
_reflns_threshold_expression     I>2\s(I)
_refine_ls_structure_factor_coef     Fsqd
_refine_ls_matrix_type     full
_refine_ls_R_factor_all     0.0505
_refine_ls_R_factor_gt     0.0368
_refine_ls_wR_factor_gt     0.0911
_refine_ls_wR_factor_ref     0.0968
_refine_ls_goodness_of_fit_ref     0.965
_refine_ls_restrained_S_all     0.965
_refine_ls_number_reflns     1480
_refine_ls_number_parameters     90
_refine_ls_number_restraints     0
_refine_ls_hydrogen_treatment     .
_refine_ls_weighting_scheme     calc
_refine_ls_weighting_details
                    'w = 1/[\s^2^(Fo^2^)+(0.0626P)^2^] where P=(Fo^2^+2Fc^2^)/3'
_atom_sites_solution_hydrogens     .
_atom_sites_solution_primary     direct
_atom_sites_solution_secondary     difmap
_refine_ls_shift/su_max     0.000
_refine_ls_shift/su_mean     0.000
_refine_diff_density_max     2.102
_refine_diff_density_min     -2.305
_refine_ls_extinction_method     'SHELXL97 (Sheldrick, 2008)'
_refine_ls_extinction_coef     0.00090(6)
_refine_ls_extinction_expression
                                  'Fc^*^=kFc[1+0.001xFc^2^\l^3^/sin(2\q)]^-1/4^'
loop_
    _atom_type_symbol
    _atom_type_description
    _atom_type_scat_dispersion_real
    _atom_type_scat_dispersion_imag
    _atom_type_scat_source
    'N' 'N' 0.0061 0.0033
                         'International Tables Vol C Tables 4.2.6.8 and 6.1.1.4'
    'Si' 'Si' 0.0817 0.0704
                         'International Tables Vol C Tables 4.2.6.8 and 6.1.1.4'
    'Pr' 'Pr' -0.2180 2.8214
                         'International Tables Vol C Tables 4.2.6.8 and 6.1.1.4'
_computing_data_collection     'X-AREA (Stoe & Cie, 2002)'
_computing_cell_refinement     'X-AREA (Stoe & Cie, 2002)'
_computing_data_reduction     'X-AREA (Stoe & Cie, 2002)'
_computing_structure_solution     'SHELXS97 (Sheldrick, 2008)'
_computing_structure_refinement     'SHELXL97 (Sheldrick, 2008)'
_computing_molecular_graphics     'DIAMOND (Brandenburg, 1999)'
_computing_publication_material     'SHELXL97 (Sheldrick, 2008)'
loop_
    _atom_site_type_symbol
    _atom_site_label
    _atom_site_fract_x
    _atom_site_fract_y
    _atom_site_fract_z
    _atom_site_U_iso_or_equiv
    _atom_site_adp_type
    _atom_site_calc_flag
    _atom_site_refinement_flags
    _atom_site_occupancy
    _atom_site_disorder_assembly
    _atom_site_disorder_group
    Pr Pr1 0.0000 0.01304(6) 0.33611(4) 0.01605(18) Uani d S 1 . .
    Pr Pr2 -0.21211(5) -0.25683(4) 0.37015(3) 0.01847(17) Uani d . 1 . .
    Pr Pr3 0.0000 -0.00567(6) 0.11240(4) 0.01844(19) Uani d S 1 . .
    Pr Pr4 0.20546(7) 0.0000 0.5000 0.01756(19) Uani d S 1 . .
    Si Si1 0.0000 -0.2598(3) 0.5166(2) 0.0148(6) Uani d S 1 . .
    Si Si2 0.0000 0.2724(3) 0.2739(2) 0.0148(6) Uani d S 1 . .
    Si Si3 -0.2500 -0.0361(3) 0.2500 0.0146(6) Uani d S 1 . .
    N N1 0.0000 0.1552(10) 0.2035(7) 0.020(2) Uani d S 1 . .
    N N2 0.0000 0.2233(10) 0.3761(6) 0.024(2) Uani d S 1 . .
    N N3 0.1254(8) -0.1348(7) 0.2416(5) 0.0201(14) Uani d . 1 . .
    N N4 0.2371(7) 0.0349(7) 0.3472(5) 0.0176(13) Uani d . 1 . .
    N N5 -0.1321(8) -0.3528(8) 0.5006(5) 0.0226(15) Uani d . 1 . .
    N N6 0.0000 -0.1350(10) 0.4519(7) 0.022(2) Uani d S 1 . .
loop_
    _atom_site_aniso_label
    _atom_site_aniso_U_11
    _atom_site_aniso_U_22
    _atom_site_aniso_U_33
    _atom_site_aniso_U_12
    _atom_site_aniso_U_13
    _atom_site_aniso_U_23
    Pr1 0.0137(3) 0.0145(3) 0.0199(3) 0.000 0.000 -0.0005(2)
    Pr2 0.0190(3) 0.0167(3) 0.0197(3) -0.00032(16) -0.00156(15) 0.00234(15)
    Pr3 0.0220(4) 0.0160(3) 0.0173(3) 0.000 0.000 -0.0013(2)
    Pr4 0.0173(4) 0.0177(3) 0.0177(3) 0.000 0.000 0.0001(2)
    Si1 0.0176(16) 0.0136(13) 0.0133(12) 0.000 0.000 0.0007(10)
    Si2 0.0120(15) 0.0141(14) 0.0184(14) 0.000 0.000 -0.0014(10)
    Si3 0.0113(14) 0.0164(14) 0.0160(14) 0.000 0.0011(10) 0.000
    N1 0.020(6) 0.019(4) 0.022(5) 0.000 0.000 -0.005(4)
    N2 0.041(7) 0.018(5) 0.012(4) 0.000 0.000 -0.002(3)
    N3 0.013(3) 0.020(3) 0.027(4) -0.001(3) 0.004(3) -0.003(3)
    N4 0.013(3) 0.024(3) 0.016(3) -0.005(3) 0.001(2) -0.001(3)
    N5 0.019(4) 0.024(4) 0.024(3) -0.004(3) -0.007(3) 0.005(3)
    N6 0.018(6) 0.024(5) 0.024(5) 0.000 0.000 0.001(4)
_geom_special_details
;
All e.s.d.'s (except the e.s.d. in the dihedral angle between two l.s. planes)
are estimated using the full covariance matrix. The cell e.s.d.'s are taken
into account individually in the estimation of e.s.d.'s in distances, angles
and torsion angles; correlations between e.s.d.'s in cell parameters are only
used when they are defined by crystal symmetry. An approximate (isotropic)
treatment of cell e.s.d.'s is used for estimating e.s.d.'s involving l.s.
planes.
;
loop_
    _geom_bond_atom_site_label_1
    _geom_bond_atom_site_label_2
    _geom_bond_site_symmetry_2
    _geom_bond_distance
    _geom_bond_publ_flag
    Pr1 N2 . 2.446(12) ?
    Pr1 N3 12 2.593(8) ?
    Pr1 N3 . 2.593(8) ?
    Pr1 N6 . 2.471(12) ?
    Pr1 N4 . 2.511(8) ?
    Pr1 N4 12 2.511(8) ?
    Pr1 N1 . 2.633(11) ?
    Pr1 Si3 . 3.0093(8) ?
    Pr1 Si3 14_556 3.0093(8) ?
    Pr1 Si2 . 3.077(3) ?
    Pr1 Si2 10_556 3.214(3) ?
    Pr1 Pr4 . 3.3717(8) ?
    Pr2 N3 12 2.613(8) ?
    Pr2 N4 5_445 2.429(8) ?
    Pr2 N5 . 2.470(8) ?
    Pr2 N1 10_556 2.702(6) ?
    Pr2 N5 13_446 2.891(9) ?
    Pr2 N6 . 2.917(8) ?
    Pr2 N3 14_456 2.812(8) ?
    Pr2 Si3 . 3.148(3) ?
    Pr2 Si2 10_556 3.200(2) ?
    Pr2 Si1 . 3.211(2) ?
    Pr2 Si2 5_445 3.4018(16) ?
    Pr2 Pr4 5_445 3.5243(7) ?
    Pr3 N1 . 2.310(11) ?
    Pr3 N5 11 2.752(8) ?
    Pr3 N5 2_544 2.752(8) ?
    Pr3 N5 10_566 2.839(9) ?
    Pr3 N5 3 2.839(9) ?
    Pr3 N4 7_545 2.873(8) ?
    Pr3 N4 14_456 2.873(8) ?
    Pr3 Si1 2_544 3.039(3) ?
    Pr3 Si2 10_556 3.073(3) ?
    Pr3 Si3 14_556 3.4254(7) ?
    Pr3 Si3 . 3.4254(7) ?
    Pr3 Si1 10_566 3.432(3) ?
    Pr4 N5 8_546 2.378(8) ?
    Pr4 N5 5 2.378(8) ?
    Pr4 N4 . 2.465(7) ?
    Pr4 N4 4_556 2.465(7) ?
    Pr4 N6 . 2.747(7) ?
    Pr4 N6 9_556 2.747(7) ?
    Pr4 Pr1 9_556 3.3717(8) ?
    Pr4 Pr2 5 3.5243(7) ?
    Pr4 Pr2 8_546 3.5243(7) ?
    Pr4 Pr2 12 3.5408(7) ?
    Pr4 Pr2 9_556 3.5408(7) ?
    Si1 N6 . 1.735(12) ?
    Si1 N2 9_556 1.742(10) ?
    Si1 N5 . 1.756(8) ?
    Si1 N5 12 1.756(8) ?
    Si1 Pr3 2_545 3.039(3) ?
    Si1 Pr2 12 3.211(2) ?
    Si1 Pr3 10_556 3.432(3) ?
    Si2 N2 . 1.704(11) ?
    Si2 N1 . 1.723(11) ?
    Si2 N3 10_566 1.699(8) ?
    Si2 N3 3 1.699(8) ?
    Si2 Pr3 10_566 3.073(3) ?
    Si2 Pr2 10_566 3.200(2) ?
    Si2 Pr2 3 3.200(2) ?
    Si2 Pr1 10_566 3.214(3) ?
    Si2 Pr2 5 3.4018(16) ?
    Si2 Pr2 16_455 3.4018(16) ?
    Si3 N3 14_456 1.722(8) ?
    Si3 N3 12 1.722(8) ?
    Si3 N4 14_456 1.733(7) ?
    Si3 N4 12 1.733(7) ?
    Si3 Pr1 14_456 3.0093(8) ?
    Si3 Pr2 7_445 3.148(3) ?
    Si3 Pr3 14_456 3.4254(7) ?
    N1 Pr2 10_566 2.702(6) ?
    N1 Pr2 3 2.702(6) ?
    N2 Si1 9_556 1.742(10) ?
    N3 Si3 14_556 1.722(8) ?
    N3 Si2 10_556 1.699(8) ?
    N3 Pr2 12 2.613(8) ?
    N3 Pr2 14_556 2.812(8) ?
    N4 Si3 14_556 1.733(7) ?
    N4 Pr2 5 2.429(8) ?
    N4 Pr3 14_556 2.873(8) ?
    N5 Pr4 5_445 2.378(8) ?
    N5 Pr3 2_545 2.752(8) ?
    N5 Pr3 10_556 2.839(9) ?
    N5 Pr2 13_446 2.891(9) ?
    N6 Pr4 9_556 2.747(7) ?
    N6 Pr2 12 2.917(8) ?
loop_
    _geom_angle_atom_site_label_1
    _geom_angle_atom_site_label_2
    _geom_angle_atom_site_label_3
    _geom_angle_site_symmetry_1
    _geom_angle_site_symmetry_3
    _geom_angle
    _geom_angle_publ_flag
    N2 Pr1 N3 . 12 140.1(2) ?
    N2 Pr1 N3 . . 140.1(2) ?
    N3 Pr1 N3 12 . 61.1(4) ?
    N2 Pr1 N6 . . 117.4(4) ?
    N3 Pr1 N6 12 . 89.6(3) ?
    N3 Pr1 N6 . . 89.6(3) ?
    N2 Pr1 N4 . . 83.53(18) ?
    N3 Pr1 N4 12 . 127.4(3) ?
    N3 Pr1 N4 . . 66.3(3) ?
    N6 Pr1 N4 . . 90.85(18) ?
    N2 Pr1 N4 . 12 83.53(18) ?
    N3 Pr1 N4 12 12 66.3(3) ?
    N3 Pr1 N4 . 12 127.4(3) ?
    N6 Pr1 N4 . 12 90.85(18) ?
    N4 Pr1 N4 . 12 166.2(3) ?
    N2 Pr1 N1 . . 67.5(3) ?
    N3 Pr1 N1 12 . 86.1(3) ?
    N3 Pr1 N1 . . 86.1(3) ?
    N6 Pr1 N1 . . 175.0(4) ?
    N4 Pr1 N1 . . 89.75(17) ?
    N4 Pr1 N1 12 . 89.75(17) ?
    N2 Pr1 Si3 . . 107.07(11) ?
    N3 Pr1 Si3 12 . 34.80(19) ?
    N3 Pr1 Si3 . . 93.83(19) ?
    N6 Pr1 Si3 . . 102.12(13) ?
    N4 Pr1 Si3 . . 156.38(16) ?
    N4 Pr1 Si3 12 . 35.15(17) ?
    N1 Pr1 Si3 . . 75.69(11) ?
    N2 Pr1 Si3 . 14_556 107.07(11) ?
    N3 Pr1 Si3 12 14_556 93.83(19) ?
    N3 Pr1 Si3 . 14_556 34.80(19) ?
    N6 Pr1 Si3 . 14_556 102.12(13) ?
    N4 Pr1 Si3 . 14_556 35.15(17) ?
    N4 Pr1 Si3 12 14_556 156.38(16) ?
    N1 Pr1 Si3 . 14_556 75.69(11) ?
    Si3 Pr1 Si3 . 14_556 121.68(5) ?
    N2 Pr1 Si2 . . 33.5(2) ?
    N3 Pr1 Si2 12 . 115.08(18) ?
    N3 Pr1 Si2 . . 115.08(18) ?
    N6 Pr1 Si2 . . 150.9(3) ?
    N4 Pr1 Si2 . . 85.94(18) ?
    N4 Pr1 Si2 12 . 85.94(18) ?
    N1 Pr1 Si2 . . 34.0(2) ?
    Si3 Pr1 Si2 . . 91.71(7) ?
    Si3 Pr1 Si2 14_556 . 91.71(7) ?
    N2 Pr1 Si2 . 10_556 162.3(2) ?
    N3 Pr1 Si2 12 10_556 31.79(18) ?
    N3 Pr1 Si2 . 10_556 31.79(18) ?
    N6 Pr1 Si2 . 10_556 80.3(3) ?
    N4 Pr1 Si2 . 10_556 96.89(17) ?
    N4 Pr1 Si2 12 10_556 96.89(17) ?
    N1 Pr1 Si2 . 10_556 94.7(2) ?
    Si3 Pr1 Si2 . 10_556 66.54(6) ?
    Si3 Pr1 Si2 14_556 10_556 66.54(6) ?
    Si2 Pr1 Si2 . 10_556 128.72(3) ?
    N2 Pr1 Pr4 . . 81.05(18) ?
    N3 Pr1 Pr4 12 . 137.62(17) ?
    N3 Pr1 Pr4 . . 95.02(19) ?
    N6 Pr1 Pr4 . . 53.42(16) ?
    N4 Pr1 Pr4 . . 46.78(16) ?
    N4 Pr1 Pr4 12 . 125.95(16) ?
    N1 Pr1 Pr4 . . 129.46(13) ?
    Si3 Pr1 Pr4 . . 153.83(4) ?
    Si3 Pr1 Pr4 14_556 . 77.212(18) ?
    Si2 Pr1 Pr4 . . 106.60(5) ?
    Si2 Pr1 Pr4 10_556 . 112.17(4) ?
    N3 Pr2 N4 12 5_445 117.8(2) ?
    N3 Pr2 N5 12 . 139.2(3) ?
    N4 Pr2 N5 5_445 . 77.2(3) ?
    N3 Pr2 N1 12 10_556 64.6(3) ?
    N4 Pr2 N1 5_445 10_556 76.4(3) ?
    N5 Pr2 N1 . 10_556 85.3(3) ?
    N3 Pr2 N5 12 13_446 121.4(2) ?
    N4 Pr2 N5 5_445 13_446 113.1(2) ?
    N5 Pr2 N5 . 13_446 78.0(3) ?
    N1 Pr2 N5 10_556 13_446 157.9(3) ?
    N3 Pr2 N6 12 . 80.2(3) ?
    N4 Pr2 N6 5_445 . 133.4(3) ?
    N5 Pr2 N6 . . 65.0(3) ?
    N1 Pr2 N6 10_556 . 74.4(3) ?
    N5 Pr2 N6 13_446 . 85.5(2) ?
    N3 Pr2 N3 12 14_456 57.9(3) ?
    N4 Pr2 N3 5_445 14_456 104.1(2) ?
    N5 Pr2 N3 . 14_456 160.4(3) ?
    N1 Pr2 N3 10_556 14_456 114.2(3) ?
    N5 Pr2 N3 13_446 14_456 83.7(2) ?
    N6 Pr2 N3 . 14_456 120.8(3) ?
    N3 Pr2 Si3 12 . 33.16(18) ?
    N4 Pr2 Si3 5_445 . 129.97(18) ?
    N5 Pr2 Si3 . . 152.7(2) ?
    N1 Pr2 Si3 10_556 . 97.7(2) ?
    N5 Pr2 Si3 13_446 . 90.97(16) ?
    N6 Pr2 Si3 . . 89.6(2) ?
    N3 Pr2 Si3 14_456 . 32.97(16) ?
    N3 Pr2 Si2 12 10_556 32.00(18) ?
    N4 Pr2 Si2 5_445 10_556 98.41(18) ?
    N5 Pr2 Si2 . 10_556 113.5(2) ?
    N1 Pr2 Si2 10_556 10_556 32.6(2) ?
    N5 Pr2 Si2 13_446 10_556 148.38(18) ?
    N6 Pr2 Si2 . 10_556 74.5(2) ?
    N3 Pr2 Si2 14_456 10_556 85.88(18) ?
    Si3 Pr2 Si2 . 10_556 65.15(5) ?
    N3 Pr2 Si1 12 . 108.77(18) ?
    N4 Pr2 Si1 5_445 . 104.47(19) ?
    N5 Pr2 Si1 . . 32.8(2) ?
    N1 Pr2 Si1 10_556 . 74.5(2) ?
    N5 Pr2 Si1 13_446 . 83.71(16) ?
    N6 Pr2 Si1 . . 32.5(2) ?
    N3 Pr2 Si1 14_456 . 151.39(17) ?
    Si3 Pr2 Si1 . . 121.96(6) ?
    Si2 Pr2 Si1 10_556 . 91.60(6) ?
    N3 Pr2 Si2 12 5_445 85.02(18) ?
    N4 Pr2 Si2 5_445 5_445 80.27(19) ?
    N5 Pr2 Si2 . 5_445 135.8(2) ?
    N1 Pr2 Si2 10_556 5_445 125.3(2) ?
    N5 Pr2 Si2 13_446 5_445 76.68(16) ?
    N6 Pr2 Si2 . 5_445 146.3(2) ?
    N3 Pr2 Si2 14_456 5_445 29.85(17) ?
    Si3 Pr2 Si2 . 5_445 62.78(6) ?
    Si2 Pr2 Si2 10_556 5_445 107.04(3) ?
    Si1 Pr2 Si2 . 5_445 160.04(7) ?
    N3 Pr2 Pr4 12 5_445 160.79(17) ?
    N4 Pr2 Pr4 5_445 5_445 44.35(17) ?
    N5 Pr2 Pr4 . 5_445 42.36(19) ?
    N1 Pr2 Pr4 10_556 5_445 99.7(2) ?
    N5 Pr2 Pr4 13_446 5_445 77.38(17) ?
    N6 Pr2 Pr4 . 5_445 107.2(2) ?
    N3 Pr2 Pr4 14_456 5_445 126.40(17) ?
    Si3 Pr2 Pr4 . 5_445 158.49(2) ?
    Si2 Pr2 Pr4 10_556 5_445 131.58(6) ?
    Si1 Pr2 Pr4 . 5_445 75.19(5) ?
    Si2 Pr2 Pr4 5_445 5_445 96.64(5) ?
    N1 Pr3 N5 . 11 148.38(19) ?
    N1 Pr3 N5 . 2_544 148.38(19) ?
    N5 Pr3 N5 11 2_544 60.6(3) ?
    N1 Pr3 N5 . 10_566 85.2(3) ?
    N5 Pr3 N5 11 10_566 72.6(3) ?
    N5 Pr3 N5 2_544 10_566 101.2(2) ?
    N1 Pr3 N5 . 3 85.2(3) ?
    N5 Pr3 N5 11 3 101.2(2) ?
    N5 Pr3 N5 2_544 3 72.6(3) ?
    N5 Pr3 N5 10_566 3 58.6(3) ?
    N1 Pr3 N4 . 7_545 74.78(15) ?
    N5 Pr3 N4 11 7_545 136.0(2) ?
    N5 Pr3 N4 2_544 7_545 75.5(2) ?
    N5 Pr3 N4 10_566 7_545 120.9(2) ?
    N5 Pr3 N4 3 7_545 64.7(2) ?
    N1 Pr3 N4 . 14_456 74.78(15) ?
    N5 Pr3 N4 11 14_456 75.5(2) ?
    N5 Pr3 N4 2_544 14_456 136.0(2) ?
    N5 Pr3 N4 10_566 14_456 64.7(2) ?
    N5 Pr3 N4 3 14_456 120.9(2) ?
    N4 Pr3 N4 7_545 14_456 148.3(3) ?
    N1 Pr3 Si1 . 2_544 171.4(3) ?
    N5 Pr3 Si1 11 2_544 34.86(17) ?
    N5 Pr3 Si1 2_544 2_544 34.86(17) ?
    N5 Pr3 Si1 10_566 2_544 102.31(17) ?
    N5 Pr3 Si1 3 2_544 102.31(17) ?
    N4 Pr3 Si1 7_545 2_544 104.38(15) ?
    N4 Pr3 Si1 14_456 2_544 104.38(15) ?
    N1 Pr3 Si2 . 10_556 105.8(3) ?
    N5 Pr3 Si2 11 10_556 84.53(19) ?
    N5 Pr3 Si2 2_544 10_556 84.53(19) ?
    N5 Pr3 Si2 10_566 10_556 149.10(17) ?
    N5 Pr3 Si2 3 10_556 149.10(17) ?
    N4 Pr3 Si2 7_545 10_556 89.97(15) ?
    N4 Pr3 Si2 14_456 10_556 89.97(15) ?
    Si1 Pr3 Si2 2_544 10_556 65.53(9) ?
    N1 Pr3 Si3 . 14_556 71.58(17) ?
    N5 Pr3 Si3 11 14_556 137.36(18) ?
    N5 Pr3 Si3 2_544 14_556 87.79(18) ?
    N5 Pr3 Si3 10_566 14_556 146.45(18) ?
    N5 Pr3 Si3 3 14_556 94.75(16) ?
    N4 Pr3 Si3 7_545 14_556 30.36(15) ?
    N4 Pr3 Si3 14_456 14_556 127.82(14) ?
    Si1 Pr3 Si3 2_544 14_556 103.21(6) ?
    Si2 Pr3 Si3 10_556 14_556 63.20(6) ?
    N1 Pr3 Si3 . . 71.58(17) ?
    N5 Pr3 Si3 11 . 87.79(18) ?
    N5 Pr3 Si3 2_544 . 137.36(18) ?
    N5 Pr3 Si3 10_566 . 94.75(16) ?
    N5 Pr3 Si3 3 . 146.45(18) ?
    N4 Pr3 Si3 7_545 . 127.82(14) ?
    N4 Pr3 Si3 14_456 . 30.36(15) ?
    Si1 Pr3 Si3 2_544 . 103.21(6) ?
    Si2 Pr3 Si3 10_556 . 63.20(6) ?
    Si3 Pr3 Si3 14_556 . 100.21(3) ?
    N1 Pr3 Si1 . 10_566 74.8(3) ?
    N5 Pr3 Si1 11 10_566 94.91(19) ?
    N5 Pr3 Si1 2_544 10_566 94.91(19) ?
    N5 Pr3 Si1 10_566 10_566 30.70(16) ?
    N5 Pr3 Si1 3 10_566 30.70(16) ?
    N4 Pr3 Si1 7_545 10_566 90.21(15) ?
    N4 Pr3 Si1 14_456 10_566 90.21(15) ?
    Si1 Pr3 Si1 2_544 10_566 113.82(7) ?
    Si2 Pr3 Si1 10_556 10_566 179.35(8) ?
    Si3 Pr3 Si1 14_556 10_566 117.13(6) ?
    Si3 Pr3 Si1 . 10_566 117.13(6) ?
    N5 Pr4 N5 8_546 5 88.2(4) ?
    N5 Pr4 N4 8_546 . 90.6(3) ?
    N5 Pr4 N4 5 . 78.2(3) ?
    N5 Pr4 N4 8_546 4_556 78.2(3) ?
    N5 Pr4 N4 5 4_556 90.6(3) ?
    N4 Pr4 N4 . 4_556 164.5(4) ?
    N5 Pr4 N6 8_546 . 100.3(3) ?
    N5 Pr4 N6 5 . 161.9(3) ?
    N4 Pr4 N6 . . 85.6(3) ?
    N4 Pr4 N6 4_556 . 106.7(3) ?
    N5 Pr4 N6 8_546 9_556 161.9(3) ?
    N5 Pr4 N6 5 9_556 100.3(3) ?
    N4 Pr4 N6 . 9_556 106.7(3) ?
    N4 Pr4 N6 4_556 9_556 85.6(3) ?
    N6 Pr4 N6 . 9_556 76.3(4) ?
    N5 Pr4 Pr1 8_546 . 119.2(2) ?
    N5 Pr4 Pr1 5 . 115.63(19) ?
    N4 Pr4 Pr1 . . 47.91(18) ?
    N4 Pr4 Pr1 4_556 . 147.47(18) ?
    N6 Pr4 Pr1 . . 46.3(2) ?
    N6 Pr4 Pr1 9_556 . 71.6(2) ?
    N5 Pr4 Pr1 8_546 9_556 115.63(19) ?
    N5 Pr4 Pr1 5 9_556 119.2(2) ?
    N4 Pr4 Pr1 . 9_556 147.47(18) ?
    N4 Pr4 Pr1 4_556 9_556 47.91(18) ?
    N6 Pr4 Pr1 . 9_556 71.6(2) ?
    N6 Pr4 Pr1 9_556 9_556 46.3(2) ?
    Pr1 Pr4 Pr1 . 9_556 100.33(3) ?
    N5 Pr4 Pr2 8_546 5 111.17(19) ?
    N5 Pr4 Pr2 5 5 44.41(19) ?
    N4 Pr4 Pr2 . 5 43.52(18) ?
    N4 Pr4 Pr2 4_556 5 131.21(19) ?
    N6 Pr4 Pr2 . 5 117.5(2) ?
    N6 Pr4 Pr2 9_556 5 85.7(2) ?
    Pr1 Pr4 Pr2 . 5 71.228(16) ?
    Pr1 Pr4 Pr2 9_556 5 129.553(18) ?
    N5 Pr4 Pr2 8_546 8_546 44.41(19) ?
    N5 Pr4 Pr2 5 8_546 111.17(19) ?
    N4 Pr4 Pr2 . 8_546 131.21(19) ?
    N4 Pr4 Pr2 4_556 8_546 43.52(18) ?
    N6 Pr4 Pr2 . 8_546 85.7(2) ?
    N6 Pr4 Pr2 9_556 8_546 117.5(2) ?
    Pr1 Pr4 Pr2 . 8_546 129.553(18) ?
    Pr1 Pr4 Pr2 9_556 8_546 71.228(16) ?
    Pr2 Pr4 Pr2 5 8_546 151.53(3) ?
    N5 Pr4 Pr2 8_546 12 54.3(2) ?
    N5 Pr4 Pr2 5 12 123.7(2) ?
    N4 Pr4 Pr2 . 12 64.00(18) ?
    N4 Pr4 Pr2 4_556 12 115.66(18) ?
    N6 Pr4 Pr2 . 12 53.49(19) ?
    N6 Pr4 Pr2 9_556 12 128.75(19) ?
    Pr1 Pr4 Pr2 . 12 66.712(16) ?
    Pr1 Pr4 Pr2 9_556 12 114.875(19) ?
    Pr2 Pr4 Pr2 5 12 106.955(19) ?
    Pr2 Pr4 Pr2 8_546 12 72.463(19) ?
    N5 Pr4 Pr2 8_546 9_556 123.7(2) ?
    N5 Pr4 Pr2 5 9_556 54.3(2) ?
    N4 Pr4 Pr2 . 9_556 115.66(18) ?
    N4 Pr4 Pr2 4_556 9_556 64.00(18) ?
    N6 Pr4 Pr2 . 9_556 128.75(19) ?
    N6 Pr4 Pr2 9_556 9_556 53.49(19) ?
    Pr1 Pr4 Pr2 . 9_556 114.875(19) ?
    Pr1 Pr4 Pr2 9_556 9_556 66.712(16) ?
    Pr2 Pr4 Pr2 5 9_556 72.463(19) ?
    Pr2 Pr4 Pr2 8_546 9_556 106.955(19) ?
    Pr2 Pr4 Pr2 12 9_556 177.74(3) ?
    N6 Si1 N2 . 9_556 112.4(6) ?
    N6 Si1 N5 . . 113.4(3) ?
    N2 Si1 N5 9_556 . 106.3(4) ?
    N6 Si1 N5 . 12 113.4(3) ?
    N2 Si1 N5 9_556 12 106.3(4) ?
    N5 Si1 N5 . 12 104.5(6) ?
    N6 Si1 Pr3 . 2_545 173.8(4) ?
    N2 Si1 Pr3 9_556 2_545 73.8(4) ?
    N5 Si1 Pr3 . 2_545 63.6(3) ?
    N5 Si1 Pr3 12 2_545 63.6(3) ?
    N6 Si1 Pr2 . . 64.4(3) ?
    N2 Si1 Pr2 9_556 . 134.16(11) ?
    N5 Si1 Pr2 . . 49.7(3) ?
    N5 Si1 Pr2 12 . 116.8(3) ?
    Pr3 Si1 Pr2 2_545 . 111.53(8) ?
    N6 Si1 Pr2 . 12 64.4(3) ?
    N2 Si1 Pr2 9_556 12 134.16(11) ?
    N5 Si1 Pr2 . 12 116.8(3) ?
    N5 Si1 Pr2 12 12 49.7(3) ?
    Pr3 Si1 Pr2 2_545 12 111.53(8) ?
    Pr2 Si1 Pr2 . 12 87.97(8) ?
    N6 Si1 Pr3 . 10_556 107.6(4) ?
    N2 Si1 Pr3 9_556 10_556 140.0(4) ?
    N5 Si1 Pr3 . 10_556 55.6(3) ?
    N5 Si1 Pr3 12 10_556 55.6(3) ?
    Pr3 Si1 Pr3 2_545 10_556 66.18(7) ?
    Pr2 Si1 Pr3 . 10_556 65.29(6) ?
    Pr2 Si1 Pr3 12 10_556 65.29(6) ?
    N2 Si2 N1 . . 111.2(6) ?
    N2 Si2 N3 . 10_566 109.6(4) ?
    N1 Si2 N3 . 10_566 112.2(4) ?
    N2 Si2 N3 . 3 109.6(4) ?
    N1 Si2 N3 . 3 112.2(4) ?
    N3 Si2 N3 10_566 3 101.8(6) ?
    N2 Si2 Pr3 . 10_566 73.2(4) ?
    N1 Si2 Pr3 . 10_566 175.6(4) ?
    N3 Si2 Pr3 10_566 10_566 65.5(3) ?
    N3 Si2 Pr3 3 10_566 65.5(3) ?
    N2 Si2 Pr1 . . 52.5(4) ?
    N1 Si2 Pr1 . . 58.7(4) ?
    N3 Si2 Pr1 10_566 . 128.9(3) ?
    N3 Si2 Pr1 3 . 128.9(3) ?
    Pr3 Si2 Pr1 10_566 . 125.69(11) ?
    N2 Si2 Pr2 . 10_566 129.66(18) ?
    N1 Si2 Pr2 . 10_566 57.6(2) ?
    N3 Si2 Pr2 10_566 10_566 120.1(3) ?
    N3 Si2 Pr2 3 10_566 54.6(3) ?
    Pr3 Si2 Pr2 10_566 10_566 119.86(7) ?
    Pr1 Si2 Pr2 . 10_566 97.41(8) ?
    N2 Si2 Pr2 . 3 129.66(18) ?
    N1 Si2 Pr2 . 3 57.6(2) ?
    N3 Si2 Pr2 10_566 3 54.6(3) ?
    N3 Si2 Pr2 3 3 120.1(3) ?
    Pr3 Si2 Pr2 10_566 3 119.86(7) ?
    Pr1 Si2 Pr2 . 3 97.41(8) ?
    Pr2 Si2 Pr2 10_566 3 88.33(8) ?
    N2 Si2 Pr1 . 10_566 141.6(4) ?
    N1 Si2 Pr1 . 10_566 107.2(4) ?
    N3 Si2 Pr1 10_566 10_566 53.5(3) ?
    N3 Si2 Pr1 3 10_566 53.5(3) ?
    Pr3 Si2 Pr1 10_566 10_566 68.39(7) ?
    Pr1 Si2 Pr1 . 10_566 165.93(11) ?
    Pr2 Si2 Pr1 10_566 10_566 72.74(6) ?
    Pr2 Si2 Pr1 3 10_566 72.74(6) ?
    N2 Si2 Pr2 . 5 63.03(5) ?
    N1 Si2 Pr2 . 5 102.34(17) ?
    N3 Si2 Pr2 10_566 5 55.5(3) ?
    N3 Si2 Pr2 3 5 144.5(3) ?
    Pr3 Si2 Pr2 10_566 5 79.51(6) ?
    Pr1 Si2 Pr2 . 5 76.47(6) ?
    Pr2 Si2 Pr2 10_566 5 157.94(9) ?
    Pr2 Si2 Pr2 3 5 71.77(2) ?
    Pr1 Si2 Pr2 10_566 5 108.81(6) ?
    N2 Si2 Pr2 . 16_455 63.03(5) ?
    N1 Si2 Pr2 . 16_455 102.34(17) ?
    N3 Si2 Pr2 10_566 16_455 144.5(3) ?
    N3 Si2 Pr2 3 16_455 55.5(3) ?
    Pr3 Si2 Pr2 10_566 16_455 79.51(6) ?
    Pr1 Si2 Pr2 . 16_455 76.47(6) ?
    Pr2 Si2 Pr2 10_566 16_455 71.77(2) ?
    Pr2 Si2 Pr2 3 16_455 157.94(9) ?
    Pr1 Si2 Pr2 10_566 16_455 108.81(6) ?
    Pr2 Si2 Pr2 5 16_455 125.65(10) ?
    N3 Si3 N3 14_456 12 99.8(6) ?
    N3 Si3 N4 14_456 14_456 107.8(4) ?
    N3 Si3 N4 12 14_456 106.7(4) ?
    N3 Si3 N4 14_456 12 106.7(4) ?
    N3 Si3 N4 12 12 107.8(4) ?
    N4 Si3 N4 14_456 12 125.2(5) ?
    N3 Si3 Pr1 14_456 . 138.4(3) ?
    N3 Si3 Pr1 12 . 59.3(3) ?
    N4 Si3 Pr1 14_456 . 112.5(3) ?
    N4 Si3 Pr1 12 . 56.5(3) ?
    N3 Si3 Pr1 14_456 14_456 59.3(3) ?
    N3 Si3 Pr1 12 14_456 138.4(3) ?
    N4 Si3 Pr1 14_456 14_456 56.5(3) ?
    N4 Si3 Pr1 12 14_456 112.5(3) ?
    Pr1 Si3 Pr1 . 14_456 158.86(12) ?
    N3 Si3 Pr2 14_456 7_445 56.1(3) ?
    N3 Si3 Pr2 12 7_445 62.7(3) ?
    N4 Si3 Pr2 14_456 7_445 79.7(3) ?
    N4 Si3 Pr2 12 7_445 154.9(3) ?
    Pr1 Si3 Pr2 . 7_445 121.79(7) ?
    Pr1 Si3 Pr2 14_456 7_445 76.26(3) ?
    N3 Si3 Pr2 14_456 . 62.7(3) ?
    N3 Si3 Pr2 12 . 56.1(3) ?
    N4 Si3 Pr2 14_456 . 154.9(3) ?
    N4 Si3 Pr2 12 . 79.7(3) ?
    Pr1 Si3 Pr2 . . 76.26(3) ?
    Pr1 Si3 Pr2 14_456 . 121.79(7) ?
    Pr2 Si3 Pr2 7_445 . 75.92(8) ?
    N3 Si3 Pr3 14_456 . 134.2(3) ?
    N3 Si3 Pr3 12 . 55.4(3) ?
    N4 Si3 Pr3 14_456 . 56.9(3) ?
    N4 Si3 Pr3 12 . 117.0(3) ?
    Pr1 Si3 Pr3 . . 66.28(2) ?
    Pr1 Si3 Pr3 14_456 . 111.45(3) ?
    Pr2 Si3 Pr3 7_445 . 78.13(3) ?
    Pr2 Si3 Pr3 . . 111.28(6) ?
    N3 Si3 Pr3 14_456 14_456 55.4(3) ?
    N3 Si3 Pr3 12 14_456 134.2(3) ?
    N4 Si3 Pr3 14_456 14_456 117.0(3) ?
    N4 Si3 Pr3 12 14_456 56.9(3) ?
    Pr1 Si3 Pr3 . 14_456 111.45(3) ?
    Pr1 Si3 Pr3 14_456 14_456 66.28(2) ?
    Pr2 Si3 Pr3 7_445 14_456 111.28(6) ?
    Pr2 Si3 Pr3 . 14_456 78.13(3) ?
    Pr3 Si3 Pr3 . 14_456 168.55(11) ?
    Si2 N1 Pr3 . . 178.3(7) ?
    Si2 N1 Pr1 . . 87.3(5) ?
    Pr3 N1 Pr1 . . 91.1(4) ?
    Si2 N1 Pr2 . 10_566 89.8(3) ?
    Pr3 N1 Pr2 . 10_566 91.1(3) ?
    Pr1 N1 Pr2 . 10_566 124.3(2) ?
    Si2 N1 Pr2 . 3 89.8(3) ?
    Pr3 N1 Pr2 . 3 91.1(3) ?
    Pr1 N1 Pr2 . 3 124.3(2) ?
    Pr2 N1 Pr2 10_566 3 111.2(4) ?
    Si2 N2 Si1 . 9_556 147.4(8) ?
    Si2 N2 Pr1 . . 94.0(4) ?
    Si1 N2 Pr1 9_556 . 118.6(6) ?
    Si3 N3 Si2 14_556 10_556 175.7(6) ?
    Si3 N3 Pr2 14_556 12 90.7(4) ?
    Si2 N3 Pr2 10_556 12 93.4(3) ?
    Si3 N3 Pr1 14_556 . 85.9(3) ?
    Si2 N3 Pr1 10_556 . 94.7(3) ?
    Pr2 N3 Pr1 12 . 93.9(3) ?
    Si3 N3 Pr2 14_556 14_556 84.3(3) ?
    Si2 N3 Pr2 10_556 14_556 94.7(3) ?
    Pr2 N3 Pr2 12 14_556 91.0(2) ?
    Pr1 N3 Pr2 . 14_556 169.1(3) ?
    Si3 N4 Pr2 14_556 5 124.0(4) ?
    Si3 N4 Pr4 14_556 . 143.3(4) ?
    Pr2 N4 Pr4 5 . 92.1(2) ?
    Si3 N4 Pr1 14_556 . 88.3(3) ?
    Pr2 N4 Pr1 5 . 108.9(3) ?
    Pr4 N4 Pr1 . . 85.3(2) ?
    Si3 N4 Pr3 14_556 14_556 92.7(3) ?
    Pr2 N4 Pr3 5 14_556 84.8(2) ?
    Pr4 N4 Pr3 . 14_556 83.5(2) ?
    Pr1 N4 Pr3 . 14_556 162.7(3) ?
    Si1 N5 Pr4 . 5_445 169.2(5) ?
    Si1 N5 Pr2 . . 97.4(4) ?
    Pr4 N5 Pr2 5_445 . 93.2(3) ?
    Si1 N5 Pr3 . 2_545 81.5(3) ?
    Pr4 N5 Pr3 5_445 2_545 87.8(3) ?
    Pr2 N5 Pr3 . 2_545 163.4(4) ?
    Si1 N5 Pr3 . 10_556 93.7(4) ?
    Pr4 N5 Pr3 5_445 10_556 85.8(3) ?
    Pr2 N5 Pr3 . 10_556 84.7(2) ?
    Pr3 N5 Pr3 2_545 10_556 78.8(2) ?
    Si1 N5 Pr2 . 13_446 95.3(4) ?
    Pr4 N5 Pr2 5_445 13_446 83.8(3) ?
    Pr2 N5 Pr2 . 13_446 102.0(3) ?
    Pr3 N5 Pr2 2_545 13_446 94.6(2) ?
    Pr3 N5 Pr2 10_556 13_446 167.9(3) ?
    Si1 N6 Pr1 . . 168.4(7) ?
    Si1 N6 Pr4 . . 106.5(4) ?
    Pr1 N6 Pr4 . . 80.3(3) ?
    Si1 N6 Pr4 . 9_556 106.5(4) ?
    Pr1 N6 Pr4 . 9_556 80.3(3) ?
    Pr4 N6 Pr4 . 9_556 103.7(4) ?
    Si1 N6 Pr2 . . 83.1(3) ?
    Pr1 N6 Pr2 . . 89.4(3) ?
    Pr4 N6 Pr2 . . 169.3(5) ?
    Pr4 N6 Pr2 9_556 . 77.32(4) ?
    Si1 N6 Pr2 . 12 83.1(3) ?
    Pr1 N6 Pr2 . 12 89.4(3) ?
    Pr4 N6 Pr2 . 12 77.32(4) ?
    Pr4 N6 Pr2 9_556 12 169.3(5) ?
    Pr2 N6 Pr2 . 12 99.7(3) ?
