# Supplementary material for: Pr5Si3N9
Source: Acta Crystallogr Sect E Struct Rep Online. 2009 May 14;65(Pt 6):i43. doi: 10.1107/S1600536809016638 (PMC2969807; doi:10.1107/S1600536809016638)
Supplement: Supplementary file 2 [file e-65-00i43-Isup2.hkl]

#
# h,k,l, Fc-squared, Fo-squared, sigma(Fo-squared) and status flag
#
data_I
_shelx_title ' Sl433_o_kor in Cmca'
_shelx_refln_list_code          4
_shelx_F_calc_maximum     1914.46
_exptl_crystal_F_000      3200.00
_reflns_d_resolution_high  0.6995
 
loop_
 _symmetry_equiv_pos_as_xyz
 'x, y, z'
 '-x, -y+1/2, z+1/2'
 '-x, y+1/2, -z+1/2'
 'x, -y, -z'
 'x+1/2, y+1/2, z'
 '-x+1/2, -y+1, z+1/2'
 '-x+1/2, y+1, -z+1/2'
 'x+1/2, -y+1/2, -z'
 '-x, -y, -z'
 'x, y-1/2, -z-1/2'
 'x, -y-1/2, z-1/2'
 '-x, y, z'
 '-x+1/2, -y+1/2, -z'
 'x+1/2, y, -z-1/2'
 'x+1/2, -y, z-1/2'
 '-x+1/2, y+1/2, z'
 
_cell_length_a    10.5120
_cell_length_b    11.2430
_cell_length_c    15.7730
_cell_angle_alpha  90.000
_cell_angle_beta   90.000
_cell_angle_gamma  90.000
 
_shelx_F_squared_multiplier     1.000
 
loop_
 _refln_index_h
 _refln_index_k
 _refln_index_l
 _refln_F_squared_calc
 _refln_F_squared_meas
 _refln_F_squared_sigma
 _refln_observed_status
   2   0   0    17115.45    16844.81   4732.12 o
   6   0   0   416846.84   421767.09  25695.41 o
   8   0   0   218407.81   211383.52   5303.17 o
  10   0   0   762048.56   817767.13  20926.58 o
  12   0   0     1006.94     1068.31   1697.15 o
  14   0   0   312313.44   345714.41  47027.92 o
   0   2   0    92965.80    88647.62   6130.73 o
   2   2   0   624356.06   701870.00  14264.81 o
   4   2   0   167562.28   159314.36   4315.56 o
   6   2   0   200144.88   188946.23   5580.93 o
   8   2   0   171564.95   163415.03   5674.11 o
  10   2   0    21213.66    21929.38   1631.06 o
  12   2   0   154862.83   160352.84  10588.05 o
  14   2   0      218.61     -172.26   1650.15 o
   0   4   0  3665142.50  3814470.50  19050.35 o
   2   4   0    45732.98    41773.41   2619.92 o
   4   4   0  1902060.88  1955817.00  46158.43 o
   6   4   0   239249.28   241146.47   3967.79 o
   8   4   0    45265.99    50032.28   4044.87 o
  10   4   0   610195.13   676935.56  20786.03 o
  12   4   0      591.28      387.64   1307.96 o
  14   4   0   232728.17   177451.08  56998.74 o
   0   6   0    84873.47    75788.88   3267.90 o
   2   6   0   522118.13   507644.91   4984.62 o
   4   6   0    52455.29    50171.90   1998.49 o
   6   6   0   206885.67   202605.97   5555.58 o
   8   6   0   124671.69   139713.25   5954.89 o
  10   6   0    27908.82    28718.89   2742.86 o
  12   6   0    89653.34    88488.87   9233.48 o
   0   8   0  1731932.38  1662373.75  57098.97 o
   2   8   0     6424.51     6093.38   1657.89 o
   4   8   0   613575.25   629246.69  11509.22 o
   6   8   0   167787.50   171127.89   4719.00 o
   8   8   0    28082.63    31578.17   1519.68 o
  10   8   0   383034.03   467043.31  44819.90 o
  12   8   0     9234.22     8869.82   1354.66 o
   0  10   0     1112.21     2962.52   1732.04 o
   2  10   0   230298.08   240003.03  10282.86 o
   4  10   0    18826.82    19121.99   1550.63 o
   6  10   0   101379.70   106698.34   2113.04 o
   8  10   0    20485.56    21879.57   1223.40 o
  10  10   0    22018.72    16206.70   4102.76 o
   0  12   0   448049.63   506629.50  12020.49 o
   2  12   0     6813.95     7070.65    963.42 o
   4  12   0   191871.14   203972.05   6499.95 o
   6  12   0    56600.20    61374.84   4505.89 o
   8  12   0      128.73     1027.21    985.39 o
   0  14   0     6069.54     7229.16   1176.43 o
   2  14   0    89214.37    87855.44   5743.74 o
   4  14   0     2257.33     1039.44   1089.05 o
   6  14   0    49594.89    50625.57   4057.81 o
   1   1   1      117.75     1051.62   2049.17 o
   3   1   1   104385.27    97434.09   2966.92 o
   5   1   1    76848.44    70864.25   1989.46 o
   7   1   1    97720.52    92992.24   2450.81 o
   9   1   1     7478.54     7605.08   1185.41 o
  11   1   1      571.27      786.06    918.51 o
  13   1   1     3673.18     3671.13    899.23 o
   0   2   1       20.34      -70.42   3529.01 o
   2   2   1      162.27     2585.09   2400.13 o
   4   2   1    14349.52    15194.93   1898.29 o
   6   2   1     1280.01     1886.82   1610.80 o
   8   2   1     1259.03      819.00   1321.13 o
  10   2   1     2218.69     2570.39   1063.27 o
  12   2   1       17.30     -157.83    978.25 o
  14   2   1     1030.16      665.07   1179.57 o
   1   3   1     4645.65     6350.77   2358.31 o
   3   3   1   221525.88   219748.52   3681.30 o
   5   3   1    66871.06    65338.42   2027.31 o
   7   3   1    96740.78    94047.91   1846.21 o
   9   3   1    16792.16    16497.01   1141.94 o
  11   3   1     4886.04     5296.32   1113.24 o
  13   3   1     4584.83     3598.84   1049.28 o
   0   4   1      267.54     1055.57   3553.84 o
   2   4   1    28315.41    23188.28   1695.86 o
   4   4   1       76.92      854.22   1783.25 o
   6   4   1     9247.79     9520.69   1556.45 o
   8   4   1     3678.67     4782.00   1523.93 o
  10   4   1     1453.49     1641.59   1106.42 o
  12   4   1     2576.73     2051.53   1117.22 o
  14   4   1      612.54      924.73   1177.20 o
   1   5   1     1838.73     2787.99   1519.10 o
   3   5   1    83173.84    75252.70   1876.36 o
   5   5   1    10956.95    10035.84   1663.68 o
   7   5   1    49028.55    47306.85   1505.47 o
   9   5   1      307.86      405.35   1320.62 o
  11   5   1     1039.20     2959.00   1075.04 o
  13   5   1     6328.85     5140.35    951.07 o
   0   6   1    35806.86    37509.70   2360.08 o
   2   6   1     1050.94     1154.28   1534.55 o
   4   6   1     1274.20     2059.53   1297.85 o
   6   6   1     2538.38     1954.05   1241.96 o
   8   6   1        6.17      810.35   1236.45 o
  10   6   1     8391.26     9705.80   1308.14 o
  12   6   1     3415.22     3083.86    909.25 o
   1   7   1      470.12      155.16   1447.19 o
   3   7   1    80391.45    72230.38   1390.05 o
   5   7   1    87343.26    85730.05   1848.25 o
   7   7   1    98628.31   105011.61   2743.17 o
   9   7   1    15575.53    16974.96   1239.54 o
  11   7   1      847.50      320.42   1023.17 o
  13   7   1     2506.94     2159.32   1230.60 o
   0   8   1      642.81      220.70   1838.65 o
   2   8   1    74256.14    74079.62   1491.07 o
   4   8   1     3092.47     3081.91   1301.79 o
   6   8   1    23329.73    23218.15   1137.73 o
   8   8   1     9955.22    10247.06   1087.04 o
  10   8   1     3316.71     3493.38   1062.98 o
  12   8   1    13210.77    14209.33   1543.25 o
   1   9   1     2551.92     3149.57   1109.59 o
   3   9   1    33090.86    30827.22   1166.38 o
   5   9   1      233.61      701.29   1161.84 o
   7   9   1    15506.84    16052.25    899.97 o
   9   9   1      845.78     1365.61   1004.43 o
  11   9   1      361.20     1254.08    799.36 o
   0  10   1    18220.50    16612.49   1452.49 o
   2  10   1     2561.11     1449.13   1005.71 o
   4  10   1    11914.41    12388.22    973.82 o
   6  10   1     1637.10     2503.45    879.54 o
   8  10   1      568.26     1330.62    930.39 o
  10  10   1     9236.44     7212.95    862.78 o
   1  11   1      980.22     1165.81    953.73 o
   3  11   1    69301.00    73766.66   1650.73 o
   5  11   1    37183.01    36692.75   1826.42 o
   7  11   1    57258.03    60625.07   1891.71 o
   9  11   1    10374.33    11471.95    794.92 o
   0  12   1      130.42      -86.71   1531.79 o
   2  12   1    45887.68    46238.02   1107.33 o
   4  12   1      280.94       87.06    787.45 o
   6  12   1    11901.39    11240.54    790.89 o
   8  12   1    13275.90    10659.42    794.90 o
   1  13   1     6669.64     6797.39    672.97 o
   3  13   1    11482.36    10704.78   1132.68 o
   5  13   1     1132.11      570.10    650.27 o
   7  13   1     8461.25     6506.39   1046.24 o
   0  14   1    29965.87    28824.70   1964.21 o
   2  14   1     1982.43     1581.37    728.76 o
   4  14   1    10115.58     8087.54   1007.56 o
   6  14   1     1120.29      644.39    883.56 o
   1  15   1      381.83      284.24    740.74 o
   3  15   1    27234.12    24150.03   2043.88 o
   5  15   1    22496.27    18045.34   4326.35 o
   0   0   2    13713.63     9641.52   3544.39 o
   2   0   2   103124.50    94659.02   3337.72 o
   4   0   2     5800.72     6729.96   2625.41 o
   6   0   2      671.49     1632.19   2467.28 o
   8   0   2    80567.32    79978.09   2086.13 o
  10   0   2    16911.28    16214.49   1488.58 o
  12   0   2    47760.70    48030.63   1376.25 o
  14   0   2     3018.17     1902.27   1878.36 o
   1   1   2     9004.80    10263.17   1693.00 o
   3   1   2   334249.16   355124.47   8426.71 o
   5   1   2   276312.06   255629.56   6025.61 o
   7   1   2   324888.16   320996.59   4301.99 o
   9   1   2    89147.38    88294.80   2298.59 o
  11   1   2    35907.02    38455.48   1024.71 o
  13   1   2      255.59      617.06    916.41 o
   0   2   2    47784.64    45016.81   4203.00 o
   2   2   2   153931.61   146115.94   4829.99 o
   4   2   2       48.67    -1403.15   1796.31 o
   6   2   2       22.84       76.11   1658.81 o
   8   2   2    82917.80    82838.49   1796.76 o
  10   2   2    31283.46    32335.88   1239.62 o
  12   2   2    57891.09    65672.29   2572.48 o
  14   2   2     5582.66     5309.56   1189.60 o
   1   3   2    49477.44    49469.93   2413.15 o
   3   3   2   190320.63   190968.89   3935.67 o
   5   3   2   363974.34   353437.13   4537.67 o
   7   3   2   213151.94   217235.36   4627.59 o
   9   3   2   140562.11   146209.28   2165.60 o
  11   3   2    18702.63    18776.36    965.96 o
  13   3   2     1781.19     1770.92   1023.54 o
   0   4   2    28344.35    22394.67   2549.86 o
   2   4   2    87821.22    76150.30   2068.04 o
   4   4   2      966.35      620.25   1583.78 o
   6   4   2      162.22      278.08   1538.94 o
   8   4   2    48103.63    50031.76   1597.89 o
  10   4   2    15449.01    16808.66   1067.08 o
  12   4   2    38453.95    41444.48   1786.71 o
  14   4   2     1156.87     1425.22   1064.65 o
   1   5   2    10713.45    12427.64   1704.40 o
   3   5   2   388359.31   379754.66   5646.40 o
   5   5   2    73349.68    72717.44   1571.62 o
   7   5   2   344254.00   357466.88   8259.05 o
   9   5   2    23521.13    23895.32   1226.58 o
  11   5   2    55903.57    61343.59   2102.65 o
  13   5   2     7220.76     5501.95   1138.94 o
   0   6   2    54361.64    46628.76   2341.91 o
   2   6   2   140507.17   124904.00   2610.10 o
   4   6   2       88.96      556.31   1386.31 o
   6   6   2     1768.43     3336.98   1242.45 o
   8   6   2    42280.24    44263.03   1425.64 o
  10   6   2    11595.95    12001.85   1079.23 o
  12   6   2    37779.94    34749.97   1050.70 o
   1   7   2    90181.95    84757.29   1741.42 o
   3   7   2    28722.95    27777.06   1532.77 o
   5   7   2   324424.09   325217.16   8324.99 o
   7   7   2    67547.70    70613.04   2441.92 o
   9   7   2   144546.89   172026.53   7306.49 o
  11   7   2     2285.80     3195.92   1023.56 o
  13   7   2     8467.94     8554.63   2156.65 o
   0   8   2    40306.18    36844.44   1647.59 o
   2   8   2    48700.76    44159.36   1300.29 o
   4   8   2     8014.69     8835.07   1350.79 o
   6   8   2       79.78       51.52    919.55 o
   8   8   2    14221.52    14110.92   1085.46 o
  10   8   2     8004.73     9957.96    988.12 o
  12   8   2    10491.18     9805.72    951.85 o
   1   9   2    13670.68    17068.78   1155.79 o
   3   9   2   208897.28   209246.75   3647.36 o
   5   9   2    20990.21    21556.59   1047.66 o
   7   9   2   215278.94   239215.81   4140.41 o
   9   9   2     5283.30     3878.19   1131.12 o
  11   9   2    42485.48    39440.74   5988.41 o
   0  10   2    35033.19    35918.99   1595.73 o
   2  10   2    75626.16    78273.27   1496.31 o
   4  10   2     4985.64     5637.23   1135.82 o
   6  10   2     4040.18     3842.84    849.74 o
   8  10   2    14655.95    13201.87    911.20 o
  10  10   2     4967.49     4380.22    831.00 o
   1  11   2    80387.30    83783.86   1571.72 o
   3  11   2      107.03      325.13    939.39 o
   5  11   2   199418.83   216805.16   5382.76 o
   7  11   2     8705.24     8242.22    759.38 o
   9  11   2    99887.23    87974.66   2146.85 o
   0  12   2    38367.96    41764.94   2189.61 o
   2  12   2    24894.89    26526.83    894.90 o
   4  12   2     5306.90     7026.67    697.66 o
   6  12   2      226.11      131.30    717.07 o
   8  12   2     1335.56     1138.10    744.13 o
   1  13   2    16375.46    16507.39    857.82 o
   3  13   2   113237.88   122783.91   3818.49 o
   5  13   2     1222.85      842.87    618.39 o
   7  13   2   114359.66   126579.53  12985.49 o
   0  14   2    18066.52    14553.82   1867.03 o
   2  14   2    31411.33    28592.79   2478.35 o
   4  14   2     2657.64     2118.77    624.95 o
   6  14   2     1607.58     1635.56    869.42 o
   1  15   2    43071.50    44796.84    814.97 o
   3  15   2     1963.71     1420.91    775.79 o
   5  15   2    87322.01    72851.41  10959.32 o
   1   1   3     6418.86     7713.75   1739.91 o
   3   1   3   162144.86   143174.66   2584.84 o
   5   1   3    34598.33    26962.79   1366.44 o
   7   1   3   142909.17   134011.27   2522.94 o
   9   1   3       22.35     -463.25   1134.46 o
  11   1   3     6750.51     7437.99    997.82 o
  13   1   3    23529.60    22224.99    981.99 o
   0   2   3    15555.72    20673.04   3048.55 o
   2   2   3    16323.55    16840.93   1878.56 o
   4   2   3     1558.98     2242.66   1520.76 o
   6   2   3     3693.12     3529.02   1338.22 o
   8   2   3      900.70     1100.65   1295.26 o
  10   2   3      351.01      450.28    973.15 o
  12   2   3      749.62     1096.95    932.00 o
  14   2   3       70.12       10.21   1087.81 o
   1   3   3     7197.14     8635.67   2232.45 o
   3   3   3   186833.80   182997.88   2888.91 o
   5   3   3     1599.81      970.85   1569.59 o
   7   3   3    79468.07    73284.86   1845.74 o
   9   3   3     1970.79     1907.21    980.76 o
  11   3   3    10105.03     9998.40   1057.39 o
  13   3   3    24686.68    23402.67   2036.44 o
   0   4   3     6504.70     5539.65   2162.06 o
   2   4   3     3946.82     4059.95   1468.11 o
   4   4   3      363.25       -4.13   1411.67 o
   6   4   3     7511.72     6931.08   1518.87 o
   8   4   3      165.94      528.89   1291.34 o
  10   4   3     7678.09     9870.07   1095.69 o
  12   4   3     1206.25     1736.86    885.60 o
  14   4   3     3122.00     2348.40   1066.11 o
   1   5   3     1486.51     2599.69   1509.04 o
   3   5   3   187051.88   172241.08   3352.79 o
   5   5   3    44701.27    42167.79   1533.63 o
   7   5   3   149937.27   151659.97   2199.62 o
   9   5   3     3093.92     3914.59   1179.98 o
  11   5   3    11752.87    12843.27    992.61 o
  13   5   3    16738.83    15845.31   1495.08 o
   0   6   3    21927.92    21169.32   2181.23 o
   2   6   3    15621.35    14600.10   1364.29 o
   4   6   3    27616.06    27022.60   1518.06 o
   6   6   3     2258.28     2242.45   1144.00 o
   8   6   3      263.27     1095.16    987.22 o
  10   6   3       68.32      423.36    968.33 o
  12   6   3      339.08      678.58    862.50 o
   1   7   3     1028.37     1058.87   1620.91 o
   3   7   3    20909.30    20117.29   1384.31 o
   5   7   3     6648.73     5398.96   1180.07 o
   7   7   3    27507.11    27063.21   1143.29 o
   9   7   3      559.83     1959.39    969.86 o
  11   7   3      347.45     -437.98    856.19 o
  13   7   3     8619.84     9483.49   1231.26 o
   0   8   3    21498.77    20528.33   2207.36 o
   2   8   3     6305.48     5948.67   1250.31 o
   4   8   3    13408.43    12985.10   1045.41 o
   6   8   3    14954.49    15834.85   1011.37 o
   8   8   3        1.82      -52.29    972.53 o
  10   8   3    16946.45    18277.32    925.13 o
  12   8   3      244.53       92.56   1137.64 o
   1   9   3      529.60     2319.18   1446.29 o
   3   9   3   110139.91   112705.53   1936.55 o
   5   9   3    49861.79    50639.05   1606.91 o
   7   9   3    98596.88   105248.67   2205.75 o
   9   9   3    10085.42    10811.91    947.90 o
  11   9   3     9959.43    11115.33   1047.94 o
   0  10   3    20272.56    21457.49   1710.60 o
   2  10   3    20642.26    20466.79   1034.16 o
   4  10   3     2806.18     3657.41    841.06 o
   6  10   3     3036.32     3597.34    795.21 o
   8  10   3       48.86     1268.86    856.34 o
  10  10   3      160.05      514.17    777.67 o
   1  11   3       13.84      429.75    783.11 o
   3  11   3     6503.12     6064.26    814.04 o
   5  11   3      597.76      801.54    765.86 o
   7  11   3     2897.95     3147.16    777.09 o
   9  11   3      256.69      302.63    824.12 o
   0  12   3    27941.65    26258.35   1253.83 o
   2  12   3       10.88       80.40    783.41 o
   4  12   3     8311.61     8534.58    781.53 o
   6  12   3     3455.23     3068.88    750.15 o
   8  12   3      514.27     -299.74    782.79 o
   1  13   3     2324.81     2928.78    805.33 o
   3  13   3    33894.71    32685.44   1749.67 o
   5  13   3    48715.80    45202.13   2379.97 o
   7  13   3    49925.12    51295.28   2653.08 o
   0  14   3     2616.60      629.84   1019.55 o
   2  14   3    11161.50     9708.75   1085.29 o
   4  14   3      933.76      939.65    563.26 o
   6  14   3     1079.34      592.83    776.54 o
   1  15   3      783.57     1256.32    755.87 o
   3  15   3       86.22     -498.99    846.14 o
   0   0   4   459376.78   477126.84  38405.95 o
   2   0   4    16139.68    14829.89   2592.09 o
   4   0   4   532469.19   533206.31  15828.70 o
   6   0   4    53686.02    48830.88   1764.00 o
   8   0   4    27724.18    26496.18   1482.37 o
  10   0   4   104554.95   108541.85   4267.96 o
  12   0   4     1991.26     1811.78   1196.81 o
  14   0   4    64879.43    74668.02   5573.41 o
   1   1   4      345.38     1755.90   1858.08 o
   3   1   4     6572.40     5359.22   1645.25 o
   5   1   4     2276.97     3339.13   1320.58 o
   7   1   4     6855.05     6468.75   1166.59 o
   9   1   4      113.35      653.68   1196.60 o
  11   1   4      776.20      517.52    937.49 o
  13   1   4      266.98      284.51    844.45 o
   0   2   4   203758.30   184481.23   8907.31 o
   2   2   4  2710673.75  2777886.25 147672.06 o
   4   2   4      475.92     1067.17   1415.64 o
   6   2   4   323003.13   315713.13   5898.33 o
   8   2   4   447421.59   439605.06   6426.98 o
  10   2   4     5889.15     6574.76   1065.05 o
  12   2   4   383782.50   418293.41   6945.76 o
  14   2   4     4447.32     4292.50   1001.73 o
   1   3   4     9624.80     8568.70   1634.88 o
   3   3   4       29.03     -684.03   1496.97 o
   5   3   4    14365.59    14050.57   1359.92 o
   7   3   4      359.87      923.28   1349.76 o
   9   3   4     6499.98     6971.42   1165.98 o
  11   3   4       36.91      843.36    936.87 o
  13   3   4      508.90      628.79    865.82 o
   0   4   4   765381.44   809982.00  29655.27 o
   2   4   4    18871.54    17338.19   1460.55 o
   4   4   4   230939.13   221481.98   2942.38 o
   6   4   4    56434.91    53414.38   1475.37 o
   8   4   4    78740.98    76502.31   2021.12 o
  10   4   4    78705.46    85115.80   1109.57 o
  12   4   4       76.46      280.65    855.41 o
  14   4   4    61733.11    59706.87   7902.41 o
   1   5   4     5314.65     5288.93   1411.91 o
   3   5   4    17902.04    15423.00   1360.98 o
   5   5   4     1377.85     2608.41   1248.71 o
   7   5   4    11519.63    11852.31   1163.28 o
   9   5   4      971.99     1263.55    958.39 o
  11   5   4     2970.18     3061.01    818.84 o
  13   5   4     2900.87     1619.64   1252.33 o
   0   6   4   182553.25   177987.41   5050.27 o
   2   6   4  1440937.00  1449025.75  41220.11 o
   4   6   4     3768.70     5484.63   1290.45 o
   6   6   4   165115.89   165973.14   5747.28 o
   8   6   4   266969.97   280079.84   4921.45 o
  10   6   4     8269.01     8828.36   1028.82 o
  12   6   4   296622.75   289620.88  13028.56 o
   1   7   4    11048.26    12235.58   1347.18 o
   3   7   4     2206.44     1839.64   1298.44 o
   5   7   4    18926.62    20779.47   1222.75 o
   7   7   4      346.43      -76.46    980.48 o
   9   7   4     9091.38    10045.36    916.16 o
  11   7   4     1118.21      570.61    734.18 o
  13   7   4     2254.46     3370.56    976.97 o
   0   8   4   207609.83   211113.55   6112.49 o
   2   8   4     4209.79     5064.98   1253.72 o
   4   8   4   185226.25   198968.53   3458.10 o
   6   8   4    17663.00    19933.65   1039.85 o
   8   8   4    27756.89    28158.29   1031.74 o
  10   8   4    37685.72    38250.27   1810.87 o
  12   8   4     3471.67     2719.51   1266.62 o
   1   9   4     9393.65     9990.86   1116.93 o
   3   9   4    14944.81    14855.24    946.22 o
   5   9   4     2926.12     2979.23    909.67 o
   7   9   4    12544.01    12426.54    839.95 o
   9   9   4     3342.27     3421.91    776.37 o
  11   9   4     3804.03     3819.46   1007.04 o
   0  10   4    41179.04    42436.17   1913.66 o
   2  10   4   570177.38   631007.81  10274.24 o
   4  10   4       85.82      387.07    829.00 o
   6  10   4    67067.46    76194.48   1683.89 o
   8  10   4   166920.41   179190.69   4138.45 o
  10  10   4    10701.86     9359.29    978.54 o
   1  11   4    17788.80    18996.71    894.80 o
   3  11   4     8476.20     8614.53    768.96 o
   5  11   4    19441.89    21165.77    861.13 o
   7  11   4     4841.75     4538.86    706.31 o
   9  11   4    11102.08     8751.88   1223.86 o
   0  12   4   103243.12   114911.06   3049.14 o
   2  12   4     1514.93     2277.07    765.24 o
   4  12   4    61515.40    65611.06   1512.32 o
   6  12   4     5650.27     4339.42    635.01 o
   8  12   4    22939.00    27107.97   1685.91 o
   1  13   4     3935.54     4057.62    719.00 o
   3  13   4     7814.86     8070.30    655.66 o
   5  13   4     2222.56     1952.41    690.13 o
   7  13   4     5877.31     5074.93    733.22 o
   0  14   4    36293.10    28229.46   4376.17 o
   2  14   4   173753.25   176000.59   7381.35 o
   4  14   4       78.61      619.29    684.52 o
   6  14   4    14563.62    13367.91   1803.21 o
   1  15   4     7939.16     6442.28    797.97 o
   3  15   4     5168.77     2747.59    844.25 o
   1   1   5   294486.91   285112.47   6370.73 o
   3   1   5    40422.47    38983.76   1393.37 o
   5   1   5   494453.41   456368.47   8529.07 o
   7   1   5     1968.61     2824.54   1153.67 o
   9   1   5   133594.41   134473.98   3218.22 o
  11   1   5    36641.94    38647.09   1230.16 o
  13   1   5     9376.19     7830.03    834.08 o
   0   2   5    86727.41    87705.31   4026.29 o
   2   2   5       84.19     -860.62   1345.43 o
   4   2   5    11674.64    10144.90   1252.73 o
   6   2   5      709.55     1140.43   1309.57 o
   8   2   5    10416.77    10379.56   1150.30 o
  10   2   5     1323.26     1920.42    880.26 o
  12   2   5      278.78      304.05    849.50 o
  14   2   5      935.73      938.50    969.88 o
   1   3   5   456743.28   462353.81   6295.15 o
   3   3   5    54005.75    52654.63   1398.05 o
   5   3   5   405817.13   380944.72   4163.35 o
   7   3   5    36173.26    35680.80   1393.21 o
   9   3   5   146828.94   153985.08   1723.61 o
  11   3   5    40138.02    43281.96   1074.26 o
  13   3   5    11323.68     8191.26    902.73 o
   0   4   5      144.64     1005.75   2274.07 o
   2   4   5      279.00      716.75   1363.91 o
   4   4   5     4685.44     4919.23   1330.97 o
   6   4   5     1190.16      639.94   1391.05 o
   8   4   5     7474.00     7983.52   1038.73 o
  10   4   5     2795.67     2414.30    930.32 o
  12   4   5     7426.01     8049.01    887.26 o
  14   4   5     1169.43     1079.81   1023.23 o
   1   5   5   198419.92   188325.50   4819.15 o
   3   5   5     2709.83     2204.30   1257.32 o
   5   5   5   328658.81   326740.50   7905.72 o
   7   5   5      100.58      880.65   1095.64 o
   9   5   5   111006.41   115101.45   2899.81 o
  11   5   5    15408.88    14438.04    903.93 o
  13   5   5     4053.63     2906.05   1014.05 o
   0   6   5   100198.27   100420.36   2413.88 o
   2   6   5     4343.31     4721.25   1250.65 o
   4   6   5    86913.47    86026.51   1889.38 o
   6   6   5      654.03      923.64   1110.80 o
   8   6   5    10094.16    10782.44    985.00 o
  10   6   5     6498.50     7244.15    943.97 o
  12   6   5     3815.78     3196.71    784.88 o
   1   7   5   157565.61   149699.45   3519.78 o
   3   7   5    63863.63    67871.41   1304.59 o
   5   7   5   233650.91   231927.92   2044.93 o
   7   7   5    17506.91    19479.22   1094.48 o
   9   7   5    67825.71    71797.40   1908.28 o
  11   7   5    41183.89    39937.16   2088.55 o
  13   7   5     8371.73     6086.48   2515.51 o
   0   8   5      196.81     -578.83   1739.11 o
   2   8   5     9194.97     8472.64   1206.99 o
   4   8   5     1472.99     1132.44    946.42 o
   6   8   5       82.54     -447.89    914.30 o
   8   8   5    17747.89    18421.06    971.29 o
  10   8   5     3078.35     2921.42    708.75 o
  12   8   5    13100.16    14828.03   1594.80 o
   1   9   5    86776.61    85686.45   1142.50 o
   3   9   5      175.29     -452.69    996.62 o
   5   9   5   182452.00   199993.89   4578.50 o
   7   9   5     2563.48     2791.23    873.51 o
   9   9   5    64405.57    69162.46   2670.36 o
  11   9   5     5158.11     4622.19   1095.84 o
   0  10   5   131941.47   143065.08   2882.89 o
   2  10   5       35.86      554.39    939.17 o
   4  10   5    60883.29    64909.11    923.12 o
   6  10   5     6793.14     7678.12    887.65 o
   8  10   5    16332.15    16601.62   1077.06 o
  10  10   5    16947.77    16047.36   1162.43 o
   1  11   5    85719.66    92706.92   1303.85 o
   3  11   5    25691.38    29707.69   1208.11 o
   5  11   5    81814.49    85746.04   1228.94 o
   7  11   5    21036.31    19413.23   1685.48 o
   9  11   5    33699.55    32429.54   1783.18 o
   0  12   5     4698.49     4763.73   1277.76 o
   2  12   5    20798.46    21176.60    766.11 o
   4  12   5      143.65      787.15    825.31 o
   6  12   5     1790.51     1504.53    724.09 o
   8  12   5     6755.03     7034.23    973.43 o
   1  13   5    21731.35    22030.46    755.74 o
   3  13   5     2035.99     1924.61    720.01 o
   5  13   5    75305.66    61458.63   1797.44 o
   7  13   5     8695.11     7905.12    830.62 o
   0  14   5    48841.94    41698.03   2825.15 o
   2  14   5       32.72      513.35    682.72 o
   4  14   5    29509.72    25369.20   2132.07 o
   6  14   5     6718.88     5128.02    813.85 o
   1  15   5    22004.66    18301.20   2612.23 o
   3  15   5    11632.24     8972.73   1045.41 o
   0   0   6   483273.47   441361.13  36063.02 o
   2   0   6    39733.72    34281.29   1768.27 o
   4   0   6   125134.38   112116.80   5875.31 o
   6   0   6    45506.24    41181.72   1723.98 o
   8   0   6     3670.49     3368.17   1252.00 o
  10   0   6   119778.12   134487.59   3536.12 o
  12   0   6    11028.48    10698.29   1639.73 o
  14   0   6    45148.71    55840.22   9688.59 o
   1   1   6    30859.79    25413.63   1310.47 o
   3   1   6   178846.47   174527.30   2868.30 o
   5   1   6   270826.72   246672.44   3210.45 o
   7   1   6   183125.22   173379.23   2563.90 o
   9   1   6   112350.07   114780.56   2826.01 o
  11   1   6    16824.13    16799.93    895.46 o
  13   1   6      525.99      585.38    765.85 o
   0   2   6   136417.59   121154.78   3223.42 o
   2   2   6        2.70     1043.96   1205.49 o
   4   2   6    43945.13    38256.07   1161.38 o
   6   2   6    34725.98    32784.70   1344.46 o
   8   2   6      122.88      464.09   1244.82 o
  10   2   6    56885.29    56777.58   1236.96 o
  12   2   6      280.86      100.28    776.88 o
  14   2   6    16352.50    16087.02   2183.47 o
   1   3   6    73437.71    68600.05   1302.78 o
   3   3   6    74628.38    67343.51   1728.83 o
   5   3   6   355274.53   345296.53   5120.19 o
   7   3   6   125359.03   121431.51   3124.08 o
   9   3   6   139648.83   142330.08   3972.36 o
  11   3   6     7237.10     7374.95    796.43 o
  13   3   6     3983.32     3064.68    731.24 o
   0   4   6   355730.84   352109.59   9479.88 o
   2   4   6    28832.83    25957.63   1329.98 o
   4   4   6    96715.63    90498.37   3098.60 o
   6   4   6    27978.16    27410.36   1309.93 o
   8   4   6     1774.04     2122.13   1079.37 o
  10   4   6   101381.62   108573.62   2488.19 o
  12   4   6     9709.18     8896.97   1124.70 o
   1   5   6    24898.10    23988.64   1299.92 o
   3   5   6    87493.84    82536.20   1791.97 o
   5   5   6   210663.27   209306.28   2246.26 o
   7   5   6   132594.63   138772.81   2877.77 o
   9   5   6    79950.13    85506.81   1126.08 o
  11   5   6    10273.68     9874.17    914.36 o
  13   5   6      428.99     1228.68    924.82 o
   0   6   6    84270.06    78835.05   2989.50 o
   2   6   6     2111.95     2803.88   1227.53 o
   4   6   6    19090.92    18419.03   1065.76 o
   6   6   6    14862.34    15039.89   1060.62 o
   8   6   6       32.81      734.82    996.89 o
  10   6   6    27475.76    28019.55   1634.29 o
  12   6   6      402.15      457.63    798.49 o
   1   7   6    53259.68    52208.37   1290.56 o
   3   7   6    33433.52    31815.66   1136.33 o
   5   7   6   220653.80   234600.23   5199.02 o
   7   7   6    66364.90    68866.09   2629.58 o
   9   7   6   100465.10   112645.67   4540.35 o
  11   7   6     4112.60     2544.02    976.87 o
   0   8   6   158344.73   154587.80   1850.57 o
   2   8   6    25609.94    25811.89   1185.81 o
   4   8   6    56023.41    56644.60   1121.78 o
   6   8   6     9220.89     8451.02    832.39 o
   8   8   6     1818.55     2715.58    805.38 o
  10   8   6    45941.38    45673.28   2240.92 o
  12   8   6     4165.91     3470.21   1020.70 o
   1   9   6      988.09     1379.87    840.74 o
   3   9   6    86865.40    95530.26   1990.14 o
   5   9   6    58529.14    62032.05   1304.19 o
   7   9   6   100742.52   117140.98   1671.16 o
   9   9   6    25675.40    25238.82   1133.12 o
  11   9   6    15500.80    14443.91   1427.19 o
   0  10   6    25681.79    26718.02   1270.22 o
   2  10   6     8439.56     9180.15    877.61 o
   4  10   6     8471.70     8739.16    861.09 o
   6  10   6      851.61     1466.23    754.32 o
   8  10   6      936.18      127.75    756.11 o
  10  10   6     9172.27    11079.66   1073.45 o
   1  11   6    24256.41    24956.80    853.03 o
   3  11   6    11121.78    13534.38    762.46 o
   5  11   6   100462.17   111580.22   2918.39 o
   7  11   6    26936.41    24739.51    962.41 o
   9  11   6    46744.78    51219.84   1262.50 o
   0  12   6    72258.48    80224.60   3171.80 o
   2  12   6    17007.68    18550.18   1218.67 o
   4  12   6    16573.00    16275.94   1123.48 o
   6  12   6     1628.20     1940.35    656.84 o
   8  12   6      380.81        1.90    832.33 o
   1  13   6        4.93      532.39    685.99 o
   3  13   6    35871.57    33145.21   2083.30 o
   5  13   6    19916.89    17893.64    885.61 o
   7  13   6    47381.67    43387.56   3739.10 o
   0  14   6     6705.71     6688.50    791.14 o
   2  14   6    10734.19     7622.35   1263.75 o
   4  14   6      727.90      547.20    734.20 o
   6  14   6      119.97      801.17    913.39 o
   1  15   6    12572.85    12577.22    988.37 o
   3  15   6     1273.64     1225.64    913.47 o
   1   1   7    45849.13    44010.10   1242.97 o
   3   1   7     7115.54     4913.71    989.06 o
   5   1   7   145436.08   130639.94   2774.91 o
   7   1   7    15082.31    13080.90    982.01 o
   9   1   7    37834.03    38861.09   1134.98 o
  11   1   7     3534.71     3161.78    907.38 o
  13   1   7      145.63      419.23    759.35 o
   0   2   7    13288.13    12576.92   1516.42 o
   2   2   7     1204.00     1863.15   1147.12 o
   4   2   7      731.74     1585.52   1224.14 o
   6   2   7      229.30      744.55   1083.56 o
   8   2   7     7877.53     8231.54    949.35 o
  10   2   7       15.21      268.12    818.55 o
  12   2   7     1001.80      960.15    707.44 o
  14   2   7        1.84      215.93    901.40 o
   1   3   7    42609.28    39127.79   1440.04 o
   3   3   7    47749.34    43538.94   1664.13 o
   5   3   7   143631.75   126445.50   1713.32 o
   7   3   7    32515.18    30269.60   1051.58 o
   9   3   7    42519.59    42151.74   1045.61 o
  11   3   7       28.36      497.83    781.63 o
  13   3   7        4.09       95.41    897.46 o
   0   4   7    50079.04    50290.93   2493.05 o
   2   4   7      190.27      959.91   1054.63 o
   4   4   7    36771.18    34832.28   1171.68 o
   6   4   7     1465.97      705.94   1103.31 o
   8   4   7     9818.71    10542.16    979.36 o
  10   4   7     2120.07     2495.80    935.23 o
  12   4   7     3338.30     2719.04    729.22 o
   1   5   7    31791.77    30261.91   1158.60 o
   3   5   7       95.37      -54.46   1463.10 o
   5   5   7    69522.07    66695.61   1471.74 o
   7   5   7      522.59     -100.00    947.93 o
   9   5   7    17199.45    19892.33    951.57 o
  11   5   7     6181.31     5620.80    875.64 o
  13   5   7      139.98      438.21    920.32 o
   0   6   7    17666.84    16866.09   1548.25 o
   2   6   7    20889.01    20810.86   1242.62 o
   4   6   7    38984.38    37687.20   1184.32 o
   6   6   7     7071.07     6430.44    935.74 o
   8   6   7    21517.51    22913.12    928.76 o
  10   6   7     1071.49     1310.52    826.85 o
  12   6   7    19510.52    21058.50   1074.64 o
   1   7   7    16376.40    15419.29   1209.07 o
   3   7   7    34712.24    33861.05   1217.11 o
   5   7   7   120459.08   122909.04   1691.97 o
   7   7   7    51730.04    55873.30   1243.67 o
   9   7   7    32927.24    31394.00   1669.47 o
  11   7   7       24.67      592.21    770.18 o
   0   8   7    96852.62    97271.48   1535.55 o
   2   8   7     3292.63     2153.28   1066.48 o
   4   8   7    54904.88    58941.50   1108.67 o
   6   8   7     7503.47     7590.62    809.73 o
   8   8   7    22186.94    22076.47   1480.51 o
  10   8   7     9238.18     9967.71    952.31 o
  12   8   7     4505.34     3467.85    950.52 o
   1   9   7     9223.67     9666.73    858.82 o
   3   9   7        2.53      340.46    825.80 o
   5   9   7    12501.30    13130.76    820.51 o
   7   9   7      605.67     1473.96    788.75 o
   9   9   7     2563.98     2164.35    721.45 o
  11   9   7     3977.18     2870.52    916.80 o
   0  10   7    19315.04    19616.88   1109.94 o
   2  10   7    34092.80    35640.29    934.67 o
   4  10   7    15545.73    16543.37    842.16 o
   6  10   7    12925.32    13008.91    728.93 o
   8  10   7    28254.78    28790.80    850.68 o
  10  10   7     2309.66     2454.35    820.39 o
   1  11   7     8451.54     8301.37    877.56 o
   3  11   7    35016.39    35556.49   1061.00 o
   5  11   7    64342.59    64072.61   1440.91 o
   7  11   7    36968.45    36597.92    975.22 o
   9  11   7    19297.59    16769.02   2525.05 o
   0  12   7    59551.13    62249.93   2563.59 o
   2  12   7     8474.79     8507.38    666.09 o
   4  12   7    46854.36    47745.80   2139.50 o
   6  12   7    14381.00    12076.53    912.72 o
   8  12   7    12077.18    12046.54   1531.11 o
   1  13   7      956.31     1071.11    623.39 o
   3  13   7      910.81      249.07    693.02 o
   5  13   7     1893.47     2038.30    752.27 o
   7  13   7      657.87      451.89    702.31 o
   0  14   7     5601.16     3399.61    894.19 o
   2  14   7    40782.26    40862.73   2545.35 o
   4  14   7    12220.35    12749.40   1379.28 o
   1  15   7     2352.94     1557.96    779.15 o
   0   0   8  1726419.25  1627968.25  57090.38 o
   2   0   8   460000.06   406524.69   7593.91 o
   4   0   8   346975.59   315103.59   7636.42 o
   6   0   8     2773.52     1617.42   1467.59 o
   8   0   8     1820.84     3117.85   1193.97 o
  10   0   8   167113.61   180222.75  11908.03 o
  12   0   8    83869.03    76548.88   4538.19 o
   1   1   8     1485.84      808.08    959.89 o
   3   1   8    11544.97    10316.21   1069.02 o
   5   1   8     9549.37     9298.16   1169.07 o
   7   1   8     9677.71     9354.21   1001.02 o
   9   1   8     4399.44     4170.15    917.07 o
  11   1   8      686.66      239.31    772.99 o
  13   1   8      233.87      593.70   1009.70 o
   0   2   8    33350.43    33625.11   1468.72 o
   2   2   8    62337.33    62950.17   2116.78 o
   4   2   8     4023.73     5225.23   1118.58 o
   6   2   8     5977.61     7336.80    970.53 o
   8   2   8     3526.75     4077.69    948.99 o
  10   2   8     5526.20     5217.86    804.72 o
  12   2   8    20557.87    20990.52   1117.82 o
   1   3   8     6457.99     7169.91   1110.76 o
   3   3   8     1559.54     1986.00   1100.24 o
   5   3   8    29220.18    26724.50   1102.34 o
   7   3   8     4825.90     4413.82   1007.89 o
   9   3   8    10598.27    10807.08    877.78 o
  11   3   8        1.08       76.41    779.79 o
  13   3   8     1077.91      265.40    878.35 o
   0   4   8  1036892.44  1047286.69  30237.19 o
   2   4   8   266150.88   253373.69   5887.70 o
   4   4   8   451913.97   438803.38   9797.12 o
   6   4   8     7444.79     7179.50   1072.81 o
   8   4   8    11240.28    12030.36    925.66 o
  10   4   8   180749.42   206493.75   5983.59 o
  12   4   8    45216.03    42317.05   2085.05 o
   1   5   8     2602.74     2677.35   1015.99 o
   3   5   8    16907.07    16494.66   1064.77 o
   5   5   8     1209.59     1438.48   1222.83 o
   7   5   8    16941.86    18988.90    939.81 o
   9   5   8       76.50      384.13    829.14 o
  11   5   8     1993.57     1333.00    844.13 o
  13   5   8     1697.48     -168.43   1027.23 o
   0   6   8    15030.95    14238.60   1772.20 o
   2   6   8    51235.75    54014.96   1231.33 o
   4   6   8    14969.59    15703.50   1040.10 o
   6   6   8    10742.77    11142.59    926.61 o
   8   6   8     2389.78     2483.85    754.80 o
  10   6   8     1987.70     2189.21    804.89 o
  12   6   8     7470.53     7654.10   1136.56 o
   1   7   8    13641.49    13024.88   1089.33 o
   3   7   8       24.08      653.30   1152.88 o
   5   7   8    26432.60    28017.54    944.60 o
   7   7   8      193.76     -492.02    892.66 o
   9   7   8    14870.49    18313.94   1110.32 o
  11   7   8      305.53     -640.44    668.50 o
   0   8   8   555703.19   558261.13  17190.55 o
   2   8   8   138283.14   139649.72   3060.76 o
   4   8   8   132640.44   143459.88   2634.20 o
   6   8   8     6812.70     7806.28    771.31 o
   8   8   8     6402.90     7500.00    811.40 o
  10   8   8   112390.41   117207.66   2131.72 o
   1   9   8     5996.67     6850.00    923.92 o
   3   9   8    22959.36    23468.55    835.20 o
   5   9   8     1418.96     1153.55    724.95 o
   7   9   8    16711.74    18185.86    850.19 o
   9   9   8     1130.14      444.35    705.44 o
  11   9   8     4734.23     3235.84    965.49 o
   0  10   8    12148.28    13222.65   1232.82 o
   2  10   8    51996.78    60395.65    899.94 o
   4  10   8      450.41     1762.99    717.96 o
   6  10   8    16712.73    17193.18    691.52 o
   8  10   8       54.67     -107.76    698.47 o
  10  10   8      816.99     1864.53    895.90 o
   1  11   8     5364.02     6329.32    789.93 o
   3  11   8      355.14      880.72    717.97 o
   5  11   8    12159.46    11688.30   1018.34 o
   7  11   8        7.26     -500.61    643.79 o
   9  11   8     6573.44     6766.70   1498.72 o
   0  12   8   186271.08   193082.67  10344.74 o
   2  12   8    47554.71    51616.19   1003.50 o
   4  12   8    60286.38    60763.50   2427.21 o
   6  12   8     5483.91     3130.68    671.83 o
   8  12   8     7747.06     5521.86   1155.69 o
   1  13   8     8956.64     9811.59    595.06 o
   3  13   8    15092.26    14463.83   1152.16 o
   5  13   8     2404.01     2423.87    759.43 o
   7  13   8    14542.38    14478.93   1777.63 o
   0  14   8      353.49     -297.31   1293.78 o
   2  14   8    21426.35    20136.45   1428.31 o
   4  14   8     1624.09     1682.47    773.21 o
   1   1   9   313556.78   294777.31   4989.60 o
   3   1   9   538793.94   521639.94   7236.56 o
   5   1   9    67415.09    63846.94   1417.13 o
   7   1   9   387040.19   362016.97   3610.22 o
   9   1   9    76047.84    77740.25   1187.46 o
  11   1   9    71579.23    68357.46   4684.21 o
  13   1   9    76551.41    82030.98   5380.80 o
   0   2   9     1141.25     1633.13   1435.44 o
   2   2   9     2569.68     2427.10   1114.86 o
   4   2   9      324.18      757.17   1085.41 o
   6   2   9      181.11     -232.03   1018.70 o
   8   2   9     3259.46     3379.98    873.58 o
  10   2   9      394.01      667.39    796.18 o
  12   2   9      540.78      381.43    713.54 o
   1   3   9   143166.97   135680.70   1297.11 o
   3   3   9   500330.25   484741.81  10292.25 o
   5   3   9    37284.00    35768.37    980.93 o
   7   3   9   277988.81   277028.19   4559.33 o
   9   3   9    31628.59    30754.61   1024.00 o
  11   3   9    68433.52    65672.02   2492.64 o
  13   3   9    61074.84    67530.52   7640.42 o
   0   4   9     4332.74     4003.43   1625.95 o
   2   4   9    15002.30    14879.92   1050.04 o
   4   4   9     2113.42     1449.10    972.88 o
   6   4   9     3087.99     3615.18    874.46 o
   8   4   9      616.74      105.01    946.85 o
  10   4   9        5.75      108.20    746.84 o
  12   4   9      864.39       64.03    723.64 o
   1   5   9   187219.75   186079.00   4602.53 o
   3   5   9   393724.56   392218.59   8880.29 o
   5   5   9    66482.50    71389.05   1780.96 o
   7   5   9   250655.83   264097.72   8535.52 o
   9   5   9    56621.59    59601.86   1254.34 o
  11   5   9    60255.75    56635.81   4363.22 o
   0   6   9    12712.37    12720.99   1451.47 o
   2   6   9     4001.18     2926.60   1291.12 o
   4   6   9      202.88      771.51    883.61 o
   6   6   9      362.34      782.24    815.63 o
   8   6   9      995.61     2300.79    756.67 o
  10   6   9     4125.45     4658.00    696.96 o
  12   6   9     5049.50     2373.53   1126.49 o
   1   7   9   106201.65   107172.47   1847.36 o
   3   7   9   262240.69   270730.34   3142.18 o
   5   7   9     5738.20     6126.82    754.17 o
   7   7   9   235205.59   267238.63   6606.37 o
   9   7   9    17854.30    18490.60    729.33 o
  11   7   9    37530.25    39968.19   2285.89 o
   0   8   9    21274.86    23229.35   1373.71 o
   2   8   9    21205.44    23592.48    903.33 o
   4   8   9     3889.39     4018.66    890.66 o
   6   8   9     1941.28     1495.20    760.01 o
   8   8   9      273.77      325.47    652.90 o
  10   8   9      543.42     -323.49    665.01 o
   1   9   9    95228.97   105094.52   1128.73 o
   3   9   9   191227.61   207663.66   2402.98 o
   5   9   9    36521.02    38336.27   1914.07 o
   7   9   9   125692.06   135358.98   2953.67 o
   9   9   9    34014.82    31182.04   3447.38 o
   0  10   9     8908.57    10169.96    994.61 o
   2  10   9    10462.77    12574.01    813.94 o
   4  10   9     3152.19     4019.10    712.53 o
   6  10   9       27.08      497.33    723.50 o
   8  10   9     3196.27     2351.18    732.37 o
  10  10   9     3875.13     2867.33    791.99 o
   1  11   9    15942.69    16325.88    892.23 o
   3  11   9   116189.09   127181.59   2433.28 o
   5  11   9       14.41       38.48    657.16 o
   7  11   9    85116.15    78179.50   4307.75 o
   9  11   9      612.30      223.19    877.38 o
   0  12   9     7780.37     8868.46    937.47 o
   2  12   9    20886.69    21350.61   1341.47 o
   4  12   9     2329.00      871.52    626.76 o
   6  12   9     2125.33     2087.56    747.72 o
   1  13   9    36503.56    36338.02   1654.26 o
   3  13   9    60712.66    59387.62   5575.11 o
   5  13   9    12727.92     9799.40   1287.85 o
   0  14   9    12016.94    11366.45   1072.29 o
   2  14   9    11726.25     9899.14    967.53 o
   4  14   9     2257.15     2310.62    833.85 o
   0   0  10     5067.95     5163.96   2366.38 o
   2   0  10     2588.63     2833.08   1289.05 o
   4   0  10      408.73     1191.04   1212.41 o
   6   0  10    19518.74    19247.96   1486.91 o
   8   0  10    11318.63    10779.62   1276.50 o
  10   0  10    14871.74    15533.07   1018.92 o
  12   0  10     6410.00     4284.04   1805.55 o
   1   1  10       69.79     1150.32    983.00 o
   3   1  10   167135.56   152649.80   2959.00 o
   5   1  10    99734.02    94458.05   2072.25 o
   7   1  10   202195.67   204845.00   3370.20 o
   9   1  10    36556.27    35288.18    808.83 o
  11   1  10    27645.41    23483.65   1151.90 o
  13   1  10      430.54      321.71   1005.00 o
   0   2  10   109834.54    93384.11   3681.26 o
   2   2  10    79817.05    72518.45   1093.31 o
   4   2  10    10658.76     8140.84    981.58 o
   6   2  10     3954.54     3964.29    831.47 o
   8   2  10    49270.33    50548.28    968.40 o
  10   2  10    53484.07    55622.13   2719.88 o
  12   2  10    51480.28    48094.30   3458.89 o
   1   3  10      501.33      841.13    923.21 o
   3   3  10   189986.78   188034.44   3181.41 o
   5   3  10    63461.20    63977.40   1167.20 o
   7   3  10   196038.39   203334.95   4185.72 o
   9   3  10    26114.68    24130.35    903.99 o
  11   3  10    34452.60    33497.08   1214.05 o
  13   3  10     2117.13     2014.72   1006.77 o
   0   4  10    11217.38    12670.26   1435.54 o
   2   4  10      546.27      436.01   1117.94 o
   4   4  10      698.43      389.14    886.25 o
   6   4  10    10321.03    10073.18    789.21 o
   8   4  10     5085.18     6151.31    894.91 o
  10   4  10    13042.52    13654.51    809.85 o
  12   4  10     3980.41     3119.21    962.32 o
   1   5  10     3455.44     3082.50    887.63 o
   3   5  10   108402.82   109718.97   2928.17 o
   5   5  10    87316.30    86033.45   1569.72 o
   7   5  10   120823.71   132868.80   2012.13 o
   9   5  10    42137.01    42667.43   1625.06 o
  11   5  10    18198.01    13960.07   1177.98 o
   0   6  10   127973.45   132670.30   5005.07 o
   2   6  10    67101.42    67014.01   1291.26 o
   4   6  10    18595.72    18502.24    869.13 o
   6   6  10     1356.27     1195.93    793.52 o
   8   6  10    17612.66    17436.24    753.84 o
  10   6  10    31606.66    32784.63   1421.73 o
  12   6  10    28564.54    30355.62   1938.00 o
   1   7  10      733.31      215.01    850.89 o
   3   7  10   110746.86   114705.91   1826.28 o
   5   7  10    39893.48    43654.62   1022.31 o
   7   7  10   130000.16   143362.34   1750.82 o
   9   7  10    13994.15    12203.99    865.11 o
  11   7  10    23421.95    20639.10   1278.88 o
   0   8  10    19048.86    19740.91   1165.69 o
   2   8  10     1766.26     2946.35    814.41 o
   4   8  10     6438.39     6445.85    814.11 o
   6   8  10     1853.52     1512.50    654.94 o
   8   8  10      826.56      974.24    797.28 o
  10   8  10     4308.71     4036.73    869.36 o
   1   9  10     6470.57     7304.45    724.82 o
   3   9  10    29671.31    32569.92    809.60 o
   5   9  10    72508.92    76404.75   1961.17 o
   7   9  10    50661.11    54618.86   2191.28 o
   9   9  10    32777.77    34788.85   1456.76 o
   0  10  10    79623.27    89573.84   2070.59 o
   2  10  10    44018.70    48074.45   1054.42 o
   4  10  10    23429.80    24448.62   1113.03 o
   6  10  10       36.01      454.99    659.24 o
   8  10  10     4800.89     5855.91    891.93 o
   1  11  10       59.28      621.19    755.72 o
   3  11  10    46343.62    49457.12   2252.28 o
   5  11  10    19010.05    18269.15   1560.95 o
   7  11  10    58700.01    61347.26   1715.78 o
   0  12  10    29552.98    28982.26   1324.92 o
   2  12  10     1060.70      371.58    599.88 o
   4  12  10     9453.56     7877.72    874.24 o
   6  12  10     1151.25      662.11    751.91 o
   1  13  10     7068.67     5489.54    703.34 o
   3  13  10     7662.69     4949.26    850.26 o
   5  13  10    34683.76    27734.21   2270.64 o
   0  14  10    42955.78    42619.21   9301.09 o
   2  14  10    15144.52    14915.37   1733.39 o
   1   1  11    14594.03    13417.97    888.73 o
   3   1  11    17511.32    16646.87    923.47 o
   5   1  11    74526.00    70069.22   1553.02 o
   7   1  11    21554.53    20067.04    747.25 o
   9   1  11    17868.39    18863.04    727.84 o
  11   1  11      851.99      718.83    618.92 o
  13   1  11      866.69    -1247.56   1590.57 o
   0   2  11       84.88      505.25   1456.25 o
   2   2  11     3436.80     2487.19    890.21 o
   4   2  11     1816.27     1950.03    811.98 o
   6   2  11     2235.17     2979.48    818.62 o
   8   2  11       45.39      958.15    754.75 o
  10   2  11      780.06     1135.67    757.90 o
  12   2  11      921.59     1491.06    866.29 o
   1   3  11    14366.35    14144.79    947.56 o
   3   3  11     8195.34     7541.89   1034.28 o
   5   3  11    39631.66    37552.05    896.65 o
   7   3  11     4437.05     5065.46    727.31 o
   9   3  11     8047.92     7821.22    878.23 o
  11   3  11     1041.28      826.83    722.01 o
   0   4  11    15499.15    16798.65   1463.56 o
   2   4  11    10392.19    10952.72   1057.27 o
   4   4  11     8369.87     7939.74    835.03 o
   6   4  11     9659.44    10370.85    776.10 o
   8   4  11     3207.44     4010.76    684.54 o
  10   4  11     7327.98     7252.06    761.83 o
  12   4  11      533.85     1520.29    914.21 o
   1   5  11    20887.44    20214.96   1054.81 o
   3   5  11    20730.34    20712.63    926.48 o
   5   5  11   102077.73   105111.62   2108.22 o
   7   5  11    27439.25    27364.87    839.88 o
   9   5  11    28348.56    27627.82    817.96 o
  11   5  11      247.88      -73.92    866.58 o
   0   6  11    14374.17    15362.58   1479.75 o
   2   6  11    38851.13    39491.70   1267.27 o
   4   6  11     7159.22     7809.59    837.58 o
   6   6  11    22003.60    25063.21   1041.14 o
   8   6  11    11968.98    13924.32   1106.80 o
  10   6  11     8856.70     7660.18    724.92 o
   1   7  11      790.39     -354.56    855.70 o
   3   7  11     2879.71     3403.42    823.03 o
   5   7  11     7669.56     7990.37    732.87 o
   7   7  11     3429.43     3261.53    694.94 o
   9   7  11      525.75      187.66    627.61 o
  11   7  11      929.07      850.42    811.19 o
   0   8  11    22520.69    21919.41   1035.51 o
   2   8  11    13013.31    14010.75    791.61 o
   4   8  11    18153.26    18045.44    970.29 o
   6   8  11    14804.57    16130.42    688.06 o
   8   8  11     4710.83     3081.34    706.07 o
  10   8  11    11551.27    11330.14   1689.00 o
   1   9  11    14879.88    15762.77    706.82 o
   3   9  11    26013.50    28140.11    767.82 o
   5   9  11    73648.65    81725.12   2138.09 o
   7   9  11    28055.59    28394.28    742.69 o
   9   9  11    25917.37    26981.73   3768.78 o
   0  10  11    12517.88    14577.96    908.64 o
   2  10  11    47319.17    50007.30   1391.39 o
   4  10  11    19545.13    19694.22    713.89 o
   6  10  11    26095.31    25227.03   2188.00 o
   8  10  11    13581.68    13525.71    813.59 o
   1  11  11      294.60      464.51    662.66 o
   3  11  11      398.50       56.57    623.92 o
   5  11  11      845.39      892.95    680.43 o
   7  11  11        8.37      -90.62    788.57 o
   0  12  11    36691.42    36321.54    997.15 o
   2  12  11    13047.67    10125.37   1245.50 o
   4  12  11    22010.94    21228.52   1415.30 o
   6  12  11    14662.48    11019.77   1949.62 o
   1  13  11     4367.54     3678.45    764.98 o
   3  13  11    16246.65    15551.72    878.13 o
   0   0  12      906.44      628.74   2179.12 o
   2   0  12    26610.05    27359.76   1279.18 o
   4   0  12     5250.55     5100.54   1079.41 o
   6   0  12     6382.00     6423.53    939.97 o
   8   0  12    13360.24    14210.39   1131.97 o
  10   0  12     1455.30     1212.40    814.12 o
  12   0  12    15382.06    10696.58   3025.20 o
   1   1  12     1489.02     1958.05    962.97 o
   3   1  12     8692.98     8131.77    855.66 o
   5   1  12    21099.78    20849.25    819.28 o
   7   1  12    14111.21    15804.38    759.62 o
   9   1  12     4913.37     5029.38    728.39 o
  11   1  12      710.04      316.16    637.55 o
   0   2  12   659339.06   631557.81   8327.79 o
   2   2  12   270483.66   267928.97   4791.21 o
   4   2  12   222505.17   223369.06   4581.99 o
   6   2  12       66.11       -5.84    731.45 o
   8   2  12     6480.83     6905.79    683.52 o
  10   2  12   109062.25   113154.39   6917.00 o
  12   2  12    36995.35    30492.97   3723.37 o
   1   3  12     1776.40     1918.04    871.77 o
   3   3  12    13381.36    12506.29    840.39 o
   5   3  12    14479.46    15173.17    699.33 o
   7   3  12    14461.76    15362.78    756.00 o
   9   3  12     6822.87     6831.33    717.65 o
  11   3  12     1835.36     1042.14    710.37 o
   0   4  12     9091.51    10189.54   1072.03 o
   2   4  12    45557.93    46985.93    860.38 o
   4   4  12      864.47     1133.90    753.07 o
   6   4  12    11972.16    11866.74    717.04 o
   8   4  12     3485.68     3512.22    734.86 o
  10   4  12      117.45      273.87    646.30 o
  12   4  12    24684.04    24253.82   2607.83 o
   1   5  12     3876.07     4077.07    838.46 o
   3   5  12     5182.66     6071.87    791.42 o
   5   5  12    13332.87    14245.79    753.79 o
   7   5  12     6032.68     7485.18    813.46 o
   9   5  12     6085.29     5842.82    680.52 o
  11   5  12      242.27      -83.67    824.76 o
   0   6  12   389026.66   414832.81  12058.73 o
   2   6  12   189424.94   200922.25   4559.84 o
   4   6  12    87473.18    88251.88   1791.60 o
   6   6  12      113.70     1291.70    775.76 o
   8   6  12     9698.77     9863.03   1002.93 o
  10   6  12    74978.45    77901.89   5257.01 o
   1   7  12      838.13     1788.66    846.15 o
   3   7  12     5384.23     6098.72    788.48 o
   5   7  12    12185.01    12910.62    755.95 o
   7   7  12     9436.39    10764.89    647.43 o
   9   7  12     4409.59     3581.93    708.24 o
   0   8  12     7368.36     7368.74    948.39 o
   2   8  12    25301.35    29637.76   1146.91 o
   4   8  12     7624.46     9954.82    703.45 o
   6   8  12     8674.16     8478.37    654.29 o
   8   8  12      799.95     1276.22    757.18 o
  10   8  12       23.87     -349.81    771.31 o
   1   9  12     2844.22     2981.75    673.84 o
   3   9  12      337.32      818.95    707.98 o
   5   9  12    12994.10    12670.49    664.68 o
   7   9  12     2007.11     2273.08    707.13 o
   9   9  12     3284.11     1801.19    817.13 o
   0  10  12   132795.50   152506.20   2487.41 o
   2  10  12    80250.33    83469.41   1788.11 o
   4  10  12    44072.23    43279.65   1301.73 o
   6  10  12      411.90      514.66    607.01 o
   8  10  12    15931.17    15013.87    788.39 o
   1  11  12      402.97      118.61    609.73 o
   3  11  12     2953.03     2108.32    586.22 o
   5  11  12     3910.83     3303.33    662.22 o
   7  11  12     3328.75     2091.99    726.82 o
   0  12  12     9470.89     6910.39   1231.83 o
   2  12  12    11746.58     9495.66   1272.21 o
   4  12  12     4146.58     4484.57    745.34 o
   1  13  12     2781.66     2454.96    700.66 o
   3  13  12       78.68      239.76    702.78 o
   1   1  13   157017.30   150749.81   2412.54 o
   3   1  13    34403.38    34022.66    818.82 o
   5   1  13   265186.34   269954.75   5534.59 o
   7   1  13     6010.13     6403.61    701.65 o
   9   1  13    93154.52    97564.52   2342.84 o
  11   1  13    27399.97    27910.75    832.84 o
   0   2  13     3412.45     4550.03   1548.81 o
   2   2  13     4998.83     6041.35    797.93 o
   4   2  13        7.94     -770.40    788.26 o
   6   2  13     1064.01     1102.18    640.26 o
   8   2  13       21.21      -14.19    648.21 o
  10   2  13      195.53      330.45    636.57 o
  12   2  13      614.62      -22.09   1017.80 o
   1   3  13   198713.55   207064.06   3877.07 o
   3   3  13    30332.55    31469.18    855.91 o
   5   3  13   223577.89   232487.67   4130.24 o
   7   3  13    20922.78    21777.53    705.33 o
   9   3  13   101739.75   102914.10   2876.61 o
  11   3  13    24601.46    21673.76   2161.40 o
   0   4  13     8937.14     9027.48   1101.54 o
   2   4  13      909.70     1344.95    745.03 o
   4   4  13     2284.98     2203.88    730.09 o
   6   4  13     4733.12     5204.00    658.82 o
   8   4  13        5.06      -98.75    680.15 o
  10   4  13     6200.57     6098.57    743.73 o
   1   5  13   116568.29   124517.18   3196.29 o
   3   5  13    11547.08    12185.59    693.55 o
   5   5  13   174702.48   188149.13   6122.29 o
   7   5  13     3459.80     4075.89    668.74 o
   9   5  13    72446.68    64709.46   3023.04 o
  11   5  13    15180.83    14619.60   1552.57 o
   0   6  13     5058.92     4120.95   1123.11 o
   2   6  13    25282.20    26994.14    748.87 o
   4   6  13     2687.46     2840.41    698.69 o
   6   6  13     6670.41     7590.07    780.45 o
   8   6  13     1546.26     1450.93    647.90 o
  10   6  13      170.32     -318.07    762.79 o
   1   7  13   102942.07   111055.83   2363.57 o
   3   7  13    39008.74    41437.55   1071.15 o
   5   7  13   162139.73   178851.50   3654.09 o
   7   7  13    11236.29    10488.85    628.08 o
   9   7  13    53337.17    58484.21   2973.17 o
   0   8  13    18397.34    21058.20   1579.42 o
   2   8  13      252.81      305.22    656.66 o
   4   8  13     9655.42    10467.81    643.02 o
   6   8  13     5727.66     6323.86    665.36 o
   8   8  13        7.88      540.23    719.67 o
   1   9  13    47515.03    50866.61   1704.74 o
   3   9  13     1808.17     1906.40    616.93 o
   5   9  13    85996.87    87680.94   3727.45 o
   7   9  13      182.22      275.18    677.11 o
   0  10  13     5986.13     5672.10   1016.04 o
   2  10  13    30740.65    33575.78   1394.01 o
   4  10  13      205.67     -104.62    580.71 o
   6  10  13     6645.05     5980.60    957.71 o
   1  11  13    57946.07    54899.30   3296.42 o
   3  11  13    13045.95    12820.33   2289.85 o
   5  11  13    61685.00    68533.33   4178.13 o
   0  12  13    32267.62    34453.47   5427.38 o
   2  12  13       61.75      109.75    670.17 o
   4  12  13    12461.45    12577.88   1876.61 o
   1  13  13    17170.30    13774.10   4026.12 o
   0   0  14    19278.97    18387.83   2303.37 o
   2   0  14   248365.28   251672.94   4364.99 o
   4   0  14     3645.51     3685.83    903.53 o
   6   0  14    18513.52    18991.70   1378.18 o
   8   0  14    88483.86   102011.33   5529.21 o
  10   0  14     6932.25     5424.12    862.33 o
   1   1  14    34177.05    38522.75    899.43 o
   3   1  14    20773.60    22385.47    764.00 o
   5   1  14   131306.55   142436.89   2892.37 o
   7   1  14    37034.29    37534.22    652.48 o
   9   1  14    66363.36    69487.80   3576.70 o
  11   1  14     2807.25     2331.90    735.52 o
   0   2  14    60128.26    63853.52   1310.04 o
   2   2  14    67385.88    65572.30   1282.46 o
   4   2  14    63190.01    68207.95    787.50 o
   6   2  14    26053.35    27660.32    663.03 o
   8   2  14    56516.39    58267.98    860.02 o
  10   2  14     8037.75     6929.87    598.47 o
   1   3  14     8865.79    10266.76    797.60 o
   3   3  14    34104.16    35447.48    770.30 o
   5   3  14    85556.35    93361.94   1667.06 o
   7   3  14    58301.99    61097.17    861.57 o
   9   3  14    35230.63    32685.21   1412.70 o
  11   3  14     5585.62     1590.33   1321.65 o
   0   4  14    15017.03    15197.47   1027.69 o
   2   4  14   213757.39   228394.33   3744.98 o
   4   4  14     1678.34     2124.53    637.68 o
   6   4  14    19671.41    20310.15   1033.01 o
   8   4  14    73688.36    79503.35   1737.85 o
  10   4  14     5638.33     5326.19    949.61 o
   1   5  14    23021.37    24193.61    921.14 o
   3   5  14    11100.23    11887.49    714.91 o
   5   5  14   114485.76   129665.36   2686.38 o
   7   5  14    32719.27    31129.92    974.49 o
   9   5  14    53655.80    49851.36   3608.42 o
   0   6  14    25437.14    27556.30   1031.21 o
   2   6  14    51697.96    53814.54   1735.00 o
   4   6  14    36957.78    36644.21   1253.35 o
   6   6  14    18678.48    20106.74    941.35 o
   8   6  14    31174.40    28403.26   2906.24 o
  10   6  14     6648.77     5105.61   1210.77 o
   1   7  14     1998.80     2922.27    746.04 o
   3   7  14    35413.57    39593.87   1251.14 o
   5   7  14    37592.01    39454.71   1019.60 o
   7   7  14    48828.68    47667.21   1833.52 o
   9   7  14    16628.78    14736.69   3434.29 o
   0   8  14    11214.97    13133.78    858.91 o
   2   8  14   140162.06   158822.47   4718.59 o
   4   8  14      384.94     1113.02    632.19 o
   6   8  14    15330.69    12642.39   1181.49 o
   8   8  14    41792.58    45588.38   6781.37 o
   1   9  14    27167.24    30619.17   1728.89 o
   3   9  14     2523.28     2636.16    583.93 o
   5   9  14    77282.32    74794.45   2605.38 o
   7   9  14     8465.87     7791.75   1089.06 o
   0  10  14     9478.94     5913.77   1527.89 o
   2  10  14    31722.12    27868.27   2448.42 o
   4  10  14    11170.18     9634.46    629.25 o
   6  10  14    12304.18    11710.69   1281.85 o
   1  11  14       31.67      233.82    614.43 o
   3  11  14    23650.39    23214.69   1147.86 o
   5  11  14    13538.86    12020.80    933.72 o
   0  12  14     7920.53     5433.70   2424.39 o
   2  12  14    63898.55    53128.91   6677.95 o
   1   1  15     3160.07     4120.62    710.48 o
   3   1  15    47325.32    50627.59    868.32 o
   5   1  15     2838.54     3008.53    561.46 o
   7   1  15    42381.97    47358.85   1789.00 o
   9   1  15      204.06      -61.94    585.60 o
  11   1  15     3745.50     3031.18    720.03 o
   0   2  15     2822.72     3194.17    882.29 o
   2   2  15       10.12     -387.62    615.21 o
   4   2  15      681.90      967.18    699.29 o
   6   2  15       31.98     -150.89    648.19 o
   8   2  15     1701.45     1390.05    614.62 o
  10   2  15        9.19       35.01    694.85 o
   1   3  15     1012.84      489.90    672.19 o
   3   3  15    65523.53    71750.72   2673.92 o
   5   3  15    10181.52    10679.69    732.92 o
   7   3  15    54448.84    57833.59   2110.55 o
   9   3  15      281.93      500.68    546.60 o
   0   4  15    12319.20    14573.77   1923.28 o
   2   4  15       56.53      753.22    601.24 o
   4   4  15    10318.31    10011.26    644.04 o
   6   4  15      140.47      713.82    605.91 o
   8   4  15     4590.09     4533.41    664.16 o
  10   4  15      115.45     -807.97    905.04 o
   1   5  15      995.85      375.42    702.89 o
   3   5  15    16415.43    16606.81    757.34 o
   5   5  15     1300.96      984.22    554.62 o
   7   5  15    14137.34    13976.93    677.17 o
   9   5  15      538.31      940.88    767.96 o
   0   6  15     1134.35      687.41    892.43 o
   2   6  15      902.69     1151.59    682.92 o
   4   6  15     2966.50     2849.66    654.17 o
   6   6  15      869.26      965.11    632.25 o
   8   6  15     1053.99      773.84    692.29 o
   1   7  15     1135.22     1128.26    637.09 o
   3   7  15    59816.80    64501.59   2477.35 o
   5   7  15    13703.20    12234.78   1163.16 o
   7   7  15    64584.04    65860.19   6668.17 o
   9   7  15     1524.53     1553.19    969.43 o
   0   8  15    26086.67    27471.10   1028.80 o
   2   8  15     2110.52     2470.12    685.21 o
   4   8  15    18488.27    16863.88    912.23 o
   6   8  15     1861.92     1755.86    606.54 o
   8   8  15    10686.67     7110.96   1431.87 o
   1   9  15       51.37      216.07    564.58 o
   3   9  15     2674.57     3086.28    633.45 o
   5   9  15      296.95      501.85    685.18 o
   7   9  15      936.91     -196.65    676.13 o
   0  10  15     2787.91     2553.05   1039.23 o
   2  10  15      386.01      508.50    520.12 o
   4  10  15     1529.00     1301.61    797.34 o
   6  10  15      113.29     1264.54   1008.03 o
   1  11  15      146.34     -449.35    714.93 o
   3  11  15    32218.86    39328.75   4024.84 o
   0   0  16   189766.81   198846.02  11810.94 o
   2   0  16   255788.13   277258.97   5982.40 o
   4   0  16    19211.13    20848.52    975.22 o
   6   0  16    11443.98    11805.49    933.44 o
   8   0  16    29938.24    25514.79    958.74 o
  10   0  16    19888.84    26300.36   1304.05 o
   1   1  16     2294.88     3038.24    670.82 o
   3   1  16    10597.75    11077.55    753.20 o
   5   1  16    15453.66    17789.79    953.35 o
   7   1  16    12092.07    12728.10    639.01 o
   9   1  16     7835.19     7475.73    768.77 o
   0   2  16    26237.80    29030.52   1227.16 o
   2   2  16     2509.17     3327.08    632.27 o
   4   2  16    13214.31    14145.34    649.77 o
   6   2  16       10.42      485.99    541.57 o
   8   2  16     2057.96     1190.20    601.70 o
  10   2  16     4289.95     2171.24    652.81 o
   1   3  16      603.57      500.66    601.85 o
   3   3  16    21198.38    21909.15    969.94 o
   5   3  16     6649.09     7220.08    594.50 o
   7   3  16    25474.76    24463.05    704.78 o
   9   3  16     1363.92     1289.23    773.12 o
   0   4  16   119749.27   133194.75   3746.89 o
   2   4  16   204374.05   232854.08   3385.15 o
   4   4  16    29868.30    33154.52    652.19 o
   6   4  16     9595.60    10058.68    587.71 o
   8   4  16    39665.19    30031.77   1990.89 o
   1   5  16     5853.57     6800.05    676.30 o
   3   5  16     1067.06     1146.53    646.94 o
   5   5  16    26327.00    24810.09    957.13 o
   7   5  16     3865.60     3618.44    567.59 o
   9   5  16     8747.22     8392.40    797.59 o
   0   6  16    13474.91    13436.70   1430.94 o
   2   6  16     2815.97     3401.53    574.34 o
   4   6  16    14139.91    13857.02    666.68 o
   6   6  16      225.38      787.40    641.00 o
   8   6  16      930.09      447.85    836.83 o
   1   7  16     5550.26     6102.51    621.99 o
   3   7  16    33713.34    34918.48   2130.65 o
   5   7  16        4.23     -228.46    608.96 o
   7   7  16    29096.93    29776.78    892.88 o
   0   8  16    92724.11    98671.32  10824.36 o
   2   8  16   112458.57   106923.11   3159.60 o
   4   8  16    11658.88     9576.28   1097.28 o
   6   8  16     2760.30     2083.47    676.76 o
   1   9  16    10331.70     8645.73    995.81 o
   3   9  16       12.63      874.53    572.30 o
   5   9  16    18614.41    18088.84    995.75 o
   0  10  16    11479.52    10174.31   2536.54 o
   2  10  16     2680.38     2034.74    753.18 o
   4  10  16     3856.29     1939.42    637.01 o
   1  11  16     7775.98     4333.69    991.86 o
   1   1  17     4347.51     4192.39    583.42 o
   3   1  17    35828.79    35031.27   1301.49 o
   5   1  17     3779.52     4837.64    567.29 o
   7   1  17    36018.89    32031.33    669.87 o
   9   1  17       91.31      549.57    686.89 o
   0   2  17       65.59     1138.31    843.70 o
   2   2  17       71.97     -610.72    610.72 o
   4   2  17        0.49     -203.88    567.29 o
   6   2  17       21.87       75.37    549.37 o
   8   2  17      952.05      722.81    594.77 o
   1   3  17     2402.89     2763.01    594.07 o
   3   3  17    51946.60    55020.18   1692.04 o
   5   3  17      738.05      947.90    561.80 o
   7   3  17    29521.57    28045.80   1834.14 o
   9   3  17        4.76     -197.72    660.46 o
   0   4  17    15869.01    15122.35   2297.59 o
   2   4  17      749.64      868.63    606.78 o
   4   4  17    10655.93    11569.43    612.70 o
   6   4  17       63.54      536.27    518.69 o
   8   4  17     1831.93     1141.30    681.17 o
   1   5  17     2777.19     1837.23    603.31 o
   3   5  17    37936.18    38498.89   1475.30 o
   5   5  17     1072.56     1475.09    574.26 o
   7   5  17    27490.30    26907.96   1927.13 o
   0   6  17       37.03     1248.07    744.73 o
   2   6  17     4583.64     4877.63    554.22 o
   4   6  17     1997.51     1448.46    617.93 o
   6   6  17      218.66     1401.51    602.69 o
   8   6  17     5058.62     2987.68    823.95 o
   1   7  17     2561.34     2943.75    525.84 o
   3   7  17    21607.48    19030.34   1060.27 o
   5   7  17     4382.69     5226.52    801.61 o
   7   7  17    26737.22    28416.35   3688.78 o
   0   8  17    31254.44    26260.47   1551.03 o
   2   8  17     1654.47     1290.47    639.90 o
   4   8  17    14816.78    15078.07   1657.96 o
   6   8  17      447.45      587.77    669.11 o
   1   9  17     2505.39     1925.78    779.70 o
   3   9  17    24741.23    22925.23   2291.91 o
   5   9  17      538.56     1170.85    833.89 o
   0  10  17      186.30     -930.08    930.08 o
   2  10  17     9869.38     7475.37   1153.55 o
   0   0  18    77639.02    84648.11   1908.17 o
   2   0  18   105623.40   117430.40   1962.73 o
   4   0  18    51880.96    61376.07   3145.68 o
   6   0  18    88349.01    78913.06   7629.55 o
   8   0  18    30064.79    32705.89   1592.28 o
   1   1  18      144.51      423.32    652.11 o
   3   1  18    39221.31    43798.18   1832.03 o
   5   1  18    21724.09    22220.25   1261.06 o
   7   1  18    55294.25    52058.53   2539.91 o
   9   1  18     9390.36     9813.35   1521.04 o
   0   2  18   271148.03   317868.84  10974.46 o
   2   2  18     1336.93     2237.93    540.03 o
   4   2  18   120251.60   130698.34   3722.25 o
   6   2  18    57625.17    56088.32   3384.91 o
   8   2  18     3371.24     2529.11    697.27 o
   1   3  18       79.13     -585.34    585.34 o
   3   3  18    35131.97    35949.63   1449.35 o
   5   3  18    18295.88    16320.20   1532.64 o
   7   3  18    40879.41    40860.72   2032.20 o
   0   4  18    61314.14    65538.26   2404.96 o
   2   4  18    76750.88    78555.20   3690.42 o
   4   4  18    48579.66    47439.55   1548.04 o
   6   4  18    64135.12    51685.00   1111.36 o
   8   4  18    23255.01    20641.71   2324.35 o
   1   5  18     1256.25     1732.38    557.98 o
   3   5  18    26010.32    25252.43   1639.23 o
   5   5  18    23776.68    19539.38   1600.29 o
   7   5  18    31850.13    30216.60   3408.15 o
   0   6  18   212507.59   222539.84   3987.21 o
   2   6  18      116.98      429.21    526.19 o
   4   6  18    88906.64    83890.88   6436.67 o
   6   6  18    36108.33    32327.14   1798.30 o
   1   7  18       14.08      238.86    497.09 o
   3   7  18    21587.27    20590.91   1242.73 o
   5   7  18    13003.34    11076.55   1106.87 o
   0   8  18    44223.80    45014.06   1212.12 o
   2   8  18    32631.49    33890.85   3095.22 o
   4   8  18    32017.89    25302.93   2802.25 o
   1   9  18      302.10     -342.20    704.61 o
   3   9  18    12526.92    12765.24   1052.39 o
   1   1  19     2301.25     1153.55    574.43 o
   3   1  19     9275.20     9357.85    588.50 o
   5   1  19    19588.40    18387.63   1088.50 o
   7   1  19    10561.40     9113.79   1051.94 o
   0   2  19       94.57      653.19    710.19 o
   2   2  19       96.33      417.15    499.88 o
   4   2  19        1.27      139.99    579.29 o
   6   2  19      112.73      377.75    643.52 o
   1   3  19     1027.62      335.04    566.94 o
   3   3  19     5849.33     6034.40    601.28 o
   5   3  19     8671.84     7093.09   1035.87 o
   7   3  19     4169.11     4127.38    635.39 o
   0   4  19     1560.37     1079.61    711.38 o
   2   4  19      172.06      575.80    534.56 o
   4   4  19     1418.28     1167.48    507.00 o
   6   4  19      212.49      615.32    634.99 o
   1   5  19     1941.02     1501.98    536.67 o
   3   5  19    13141.25    11067.85   1030.75 o
   5   5  19    23779.23    24225.45   1688.89 o
   0   6  19        5.14      536.03    641.72 o
   2   6  19      350.97      -12.51    560.73 o
   4   6  19      212.68      242.86    672.57 o
   1   7  19       21.61     -647.46    647.46 o
   3   7  19     1821.57     2059.80    644.79 o
   0   8  19     2132.90     2767.67   1131.96 o
   2   8  19      430.30      888.01    723.49 o
   0   0  20     3786.45     4953.04   1305.73 o
   2   0  20      715.22      513.51    742.86 o
   4   0  20     6699.62     5998.82   1272.22 o
   6   0  20     1026.44      748.74    813.74 o
   1   1  20     3780.16     2261.83    558.84 o
   3   1  20     2574.76     1808.73    571.69 o
   5   1  20    21209.94    22652.80   2162.74 o
   0   2  20   130526.52   145287.20  16161.97 o
   2   2  20    77209.44    73048.14   3054.53 o
   4   2  20    42549.31    45370.28   3611.50 o
   6   2  20      827.79      284.80    592.32 o
   1   3  20      246.75      372.78    501.97 o
   3   3  20    10685.51     6940.86   1069.59 o
   5   3  20     6631.33     5682.65    597.48 o
   0   4  20    12896.08     7540.63    741.03 o
   2   4  20      527.70      843.49    635.89 o
   4   4  20     5223.76     5311.03   1424.80 o
   1   5  20    13049.84    12136.62    799.00 o
   3   5  20        7.95      620.14    696.16 o
   5   5  20    26811.36    26622.08   2330.08 o
   0   6  20    92969.47   103513.71  20485.29 o
   2   6  20    46739.55    48624.19   4757.74 o
   1   7  20     1461.44      591.00    598.48 o
   1   1  21        4.95     1120.64    755.10 o
   3   1  21     8458.09     7927.79    866.43 o
   5   1  21     7283.89     5671.20    650.89 o
   0   2  21      396.64      113.64    833.11 o
   2   2  21      745.13     1406.87    688.07 o
   4   2  21        6.62     -611.83    611.83 o
   1   3  21      297.19      270.08    656.33 o
   3   3  21    13801.36    13863.35   2336.30 o
   0   4  21      645.96     1063.09    973.05 o
   2   4  21      907.62     1251.68    595.63 o
   4   4  21       24.86      235.74   1044.32 o
   1   5  21       91.16      206.26    640.78 o
   0   0  22      534.07      176.24   1223.41 o
   2   0  22   110705.24   100904.13  13046.54 o
   1   1  22     1397.90     1168.92    585.65 o
   3   1  22     9469.80    11505.24   1089.66 o
   0   2  22    46380.68    43932.17   6868.91 o
   2   2  22    16931.56    13822.19   2466.78 o
   1   3  22     2554.45     2718.49   1420.89 o
 
